# Supplementary material for: ﻿An illustrated key to the lace bugs (Hemiptera, Heteroptera, Tingidae) from “Oriental Galapagos” (the Ogasawara Islands, Japan), with descriptions of three new species of the endemic genus Omoplax Horváth, 1912
Source: Zookeys. 2025 Aug 29;1250:243–84. doi: 10.3897/zookeys.1250.160064 (PMC12413620; doi:10.3897/zookeys.1250.160064)
Supplement: XML Treatment for Acanthomoplax tomokunii [file zookeys.1250.160064-treatment2.xml]

<!DOCTYPE tp:taxon-treatment
  PUBLIC "-//TaxonX//DTD Taxonomic Treatment Publishing DTD v0 20100105//EN" "tax-treatment-NSO.dtd">
<tp:taxon-treatment xmlns:tp="http://www.plazi.org/taxpub"><tp:treatment-meta><kwd-group><label>Taxon classification</label><kwd>
              <named-content content-type="kingdom">Animalia</named-content>
            </kwd><kwd>
              <named-content content-type="order">Hemiptera</named-content>
            </kwd><kwd>
              <named-content content-type="family">Tingidae</named-content>
            </kwd></kwd-group><mixed-citation publication-type="journal"><person-group><name><surname>Souma</surname><given-names>Jun</given-names></name></person-group><article-title>﻿An illustrated key to the lace bugs (<tp:taxon-name><tp:taxon-name-part taxon-name-part-type="order">Hemiptera</tp:taxon-name-part></tp:taxon-name>, <tp:taxon-name><tp:taxon-name-part taxon-name-part-type="suborder">Heteroptera</tp:taxon-name-part></tp:taxon-name>, <tp:taxon-name><tp:taxon-name-part taxon-name-part-type="family">Tingidae</tp:taxon-name-part></tp:taxon-name>) from “Oriental Galapagos” (the Ogasawara Islands, Japan), with descriptions of three new species of the endemic genus <italic><tp:taxon-name><tp:taxon-name-part taxon-name-part-type="subgenus" reg="Omoplax">Omoplax</tp:taxon-name-part></tp:taxon-name></italic> Horváth, 1912</article-title><source>Zookeys</source><day>29</day><month>08</month><year>2025</year><volume>1250</volume><fpage>243</fpage><lpage>284</lpage><pub-id pub-id-type="doi">10.3897/zookeys.1250.160064</pub-id></mixed-citation></tp:treatment-meta><tp:nomenclature><label>﻿</label><tp:taxon-name><object-id xmlns:xlink="http://www.w3.org/1999/xlink" content-type="arpha" xlink:type="simple">728BA545-5186-5341-8757-B14F20C9E19A</object-id>
            <tp:taxon-name-part taxon-name-part-type="genus" reg="Acanthomoplax">Acanthomoplax</tp:taxon-name-part>
            <tp:taxon-name-part taxon-name-part-type="species" reg="tomokunii">tomokunii</tp:taxon-name-part>
          </tp:taxon-name><tp:taxon-authority>Souma &amp; Kamitani, 2021</tp:taxon-authority><xref ref-type="fig" rid="F1">Figs 1A</xref><xref ref-type="fig" rid="F2">, 2A</xref><xref ref-type="fig" rid="F3">, 3A</xref><xref ref-type="fig" rid="F4">, 4A</xref><xref ref-type="fig" rid="F5">, 5A</xref><xref ref-type="fig" rid="F6">, 6A</xref><xref ref-type="fig" rid="F7">, 7A</xref><xref ref-type="fig" rid="F8">, 8A</xref><xref ref-type="fig" rid="F9">, 9A</xref><xref ref-type="fig" rid="F10">, 10A</xref><xref ref-type="fig" rid="F11">, 11A</xref><xref ref-type="fig" rid="F12">, 12A</xref><xref ref-type="fig" rid="F13">, 13A</xref><xref ref-type="fig" rid="F14">, 14A</xref><xref ref-type="fig" rid="F15">, 15A–E</xref><tp:nomenclature-citation-list><tp:nomenclature-citation><tp:taxon-name>
                <tp:taxon-name-part taxon-name-part-type="genus" reg="Acanthomoplax">Acanthomoplax</tp:taxon-name-part> <tp:taxon-name-part taxon-name-part-type="species" reg="tomokunii">tomokunii</tp:taxon-name-part></tp:taxon-name><comment>Souma &amp; Kamitani, 2021: 6. Holotype: ♀; type locality: Japan • Ogasawara Isls., Hahajima I., Mt. Chibusayama [= Ogasawara Islands, Hahajima Group, Hahajima Island, Mt. Chibusa]; <named-content xmlns:xlink="http://www.w3.org/1999/xlink" content-type="dwc:institutional_code" xlink:title="Entomological Laboratory, Faculty of Agriculture, Kyushu University" xlink:href="http://grbio.org/institution/kyushu-university" xlink:type="simple">ELKU</named-content>.</comment></tp:nomenclature-citation></tp:nomenclature-citation-list></tp:nomenclature><tp:treatment-sec sec-type="References" id="SECID0ENUAE"><title>References.</title><p><xref ref-type="bibr" rid="B34">Souma (2022a</xref>: 125) (distribution); <xref ref-type="bibr" rid="B31">Shimamoto and Ishikawa (2023</xref>: 93) (catalog); <xref ref-type="bibr" rid="B36">Souma (2023</xref>: 9) (monograph).</p><fig id="F1" position="float" orientation="portrait"><object-id xmlns:xlink="http://www.w3.org/1999/xlink" content-type="doi" xlink:type="simple">10.3897/zookeys.1250.160064.figure1</object-id><object-id xmlns:xlink="http://www.w3.org/1999/xlink" content-type="arpha" xlink:type="simple">B9B1D1B5-1CB0-5153-95CD-63AFB28C8F02</object-id><label>Figure 1.</label><caption><p>Males of seven tingid species endemic to the Ogasawara Islands, Japan, dorsal view. A. <italic><tp:taxon-name><tp:taxon-name-part taxon-name-part-type="genus" reg="Acanthomoplax">Acanthomoplax</tp:taxon-name-part> <tp:taxon-name-part taxon-name-part-type="species" reg="tomokunii">tomokunii</tp:taxon-name-part></tp:taxon-name></italic>; B. <italic><tp:taxon-name><tp:taxon-name-part taxon-name-part-type="genus" reg="Omoplax">Omoplax</tp:taxon-name-part> <tp:taxon-name-part taxon-name-part-type="species" reg="desecta">desecta</tp:taxon-name-part></tp:taxon-name></italic>; C. <italic><tp:taxon-name><tp:taxon-name-part taxon-name-part-type="genus" reg="Omoplax">O.</tp:taxon-name-part> <tp:taxon-name-part taxon-name-part-type="species" reg="hisasuei">hisasuei</tp:taxon-name-part></tp:taxon-name></italic> sp. nov.; D. <italic><tp:taxon-name><tp:taxon-name-part taxon-name-part-type="genus" reg="Omoplax">O.</tp:taxon-name-part> <tp:taxon-name-part taxon-name-part-type="species" reg="inugusu">inugusu</tp:taxon-name-part></tp:taxon-name></italic> sp. nov.; E. <italic><tp:taxon-name><tp:taxon-name-part taxon-name-part-type="genus" reg="Omoplax">O.</tp:taxon-name-part> <tp:taxon-name-part taxon-name-part-type="species" reg="karubei">karubei</tp:taxon-name-part></tp:taxon-name></italic>; F. <italic><tp:taxon-name><tp:taxon-name-part taxon-name-part-type="genus" reg="Omoplax">O.</tp:taxon-name-part> <tp:taxon-name-part taxon-name-part-type="species" reg="kobugashi">kobugashi</tp:taxon-name-part></tp:taxon-name></italic> sp. nov.; G. <italic><tp:taxon-name><tp:taxon-name-part taxon-name-part-type="genus" reg="Omoplax">O.</tp:taxon-name-part> <tp:taxon-name-part taxon-name-part-type="species" reg="majorcarinae">majorcarinae</tp:taxon-name-part></tp:taxon-name></italic>.</p></caption><graphic xmlns:xlink="http://www.w3.org/1999/xlink" xlink:href="zookeys-1250-243_article-160064__-g001.jpg" position="float" orientation="portrait" xlink:type="simple" id="oo_1405192.jpg"><uri content-type="original_file" xlink:type="simple">https://binary.pensoft.net/fig/1405192</uri></graphic></fig></tp:treatment-sec><tp:treatment-sec sec-type="material" id="SECID0EZXAE"><title>Material examined.</title><p><bold><italic>Non-types</italic></bold>, Japan • 2 ♂♂ 1 ♀; Ogasawara Isls., Ototojima Is., Kurohama–Ichinotani; <italic><tp:taxon-name><tp:taxon-name-part taxon-name-part-type="genus" reg="Machilus">Machilus</tp:taxon-name-part> <tp:taxon-name-part taxon-name-part-type="species" reg="kobu">kobu</tp:taxon-name-part></tp:taxon-name></italic>; 5 Oct. 2024; J. Souma leg.; three third or fourth instar nymphs developed into adults by 15 Oct. 2024 by feeding on <italic><tp:taxon-name><tp:taxon-name-part taxon-name-part-type="genus" reg="Machilus">Machilus</tp:taxon-name-part> <tp:taxon-name-part taxon-name-part-type="species" reg="kobu">kobu</tp:taxon-name-part></tp:taxon-name></italic> in captivity; <named-content xmlns:xlink="http://www.w3.org/1999/xlink" content-type="dwc:institutional_code" xlink:title="Shirakami Research Center for Environmental Sciences, Faculty of Agriculture and Life Science, Hirosaki University" xlink:href="http://grbio.org/institution/hirosaki-university" xlink:type="simple">SIHU</named-content> • 1 ♀; same collection data as for preceding; a single egg has developed into a second instar nymph until 17 Oct. 2024 by feeding on <italic><tp:taxon-name><tp:taxon-name-part taxon-name-part-type="genus" reg="Machilus">Machilus</tp:taxon-name-part> <tp:taxon-name-part taxon-name-part-type="species" reg="kobu">kobu</tp:taxon-name-part></tp:taxon-name></italic> in captivity, and a second instar nymph developed into an adult by 30 Oct. 2024 by feeding on <italic><tp:taxon-name><tp:taxon-name-part taxon-name-part-type="genus" reg="Machilus">Machilus</tp:taxon-name-part> <tp:taxon-name-part taxon-name-part-type="species" reg="thunbergii">thunbergii</tp:taxon-name-part></tp:taxon-name></italic> in captivity; <named-content xmlns:xlink="http://www.w3.org/1999/xlink" content-type="dwc:institutional_code" xlink:title="Shirakami Research Center for Environmental Sciences, Faculty of Agriculture and Life Science, Hirosaki University" xlink:href="http://grbio.org/institution/hirosaki-university" xlink:type="simple">SIHU</named-content>.</p></tp:treatment-sec><tp:treatment-sec sec-type="diagnosis" id="SECID0EYZAE"><title>Diagnosis.</title><p><italic><tp:taxon-name><tp:taxon-name-part taxon-name-part-type="genus" reg="Acanthomoplax">Acanthomoplax</tp:taxon-name-part> <tp:taxon-name-part taxon-name-part-type="species" reg="tomokunii">tomokunii</tp:taxon-name-part></tp:taxon-name></italic> is recognized among other lace bug species based on diagnostic characters mentioned in previous studies (<xref ref-type="bibr" rid="B39">Souma and Kamitani 2021</xref>; <xref ref-type="bibr" rid="B34">Souma 2022a</xref>) and can be distinguished from the seven other lace bug species occurring in the Ogasawara Islands based on a combination of the following characteristics: pair of frontal spines reaching beyond apex of clypeus (Figs <xref ref-type="fig" rid="F3">3A</xref>, <xref ref-type="fig" rid="F4">4A</xref>, <xref ref-type="fig" rid="F5">5A</xref>, <xref ref-type="fig" rid="F6">6A</xref>, <xref ref-type="fig" rid="F14">14A</xref>); median spine reaching beyond bases of frontal spines; pair of occipital spines reaching beyond anterior margin of compound eye; hood medially with robust denticles throughout its length; median carina of pronotum with robust denticles throughout its length; paranotum narrowed posteriad; outer margin of paranotum with robust denticles throughout its length; Sc (subcosta) vein of hemelytron with robust denticles throughout its length; and R+M (fused radius and media) vein of hemelytron with robust denticles throughout its length (Figs <xref ref-type="fig" rid="F7">7A</xref>, <xref ref-type="fig" rid="F8">8A</xref>, <xref ref-type="fig" rid="F9">9A</xref>, <xref ref-type="fig" rid="F10">10A</xref>).</p></tp:treatment-sec><tp:treatment-sec sec-type="remarks" id="SECID0EV2AE"><title>Remarks.</title><p>Segmental oligomery of the antenna was confirmed in <italic><tp:taxon-name><tp:taxon-name-part taxon-name-part-type="genus" reg="Acanthomoplax">Acanthomoplax</tp:taxon-name-part> <tp:taxon-name-part taxon-name-part-type="species" reg="tomokunii">tomokunii</tp:taxon-name-part></tp:taxon-name></italic>, and one examined specimen lacks the left antennal segment IV (Fig. <xref ref-type="fig" rid="F2">2A</xref>), as reported in many lace bugs (<xref ref-type="bibr" rid="B40">Štusák and Stehlík 1978</xref>).</p></tp:treatment-sec><tp:treatment-sec sec-type="distribution" id="SECID0EO3AE"><title>Distribution.</title><p>Japan: Ogasawara Islands: Chichijima Group (Anijima Island, Ototojima Island), Hahajima Group (Hahajima Island) (Fig. <xref ref-type="fig" rid="F18">18</xref>) (<xref ref-type="bibr" rid="B39">Souma and Kamitani 2021</xref>; <xref ref-type="bibr" rid="B34">Souma 2022a</xref>). <italic><tp:taxon-name><tp:taxon-name-part taxon-name-part-type="genus" reg="Acanthomoplax">Acanthomoplax</tp:taxon-name-part> <tp:taxon-name-part taxon-name-part-type="species" reg="tomokunii">tomokunii</tp:taxon-name-part></tp:taxon-name></italic>, which is endemic to the Ogasawara Islands, was confirmed in Ototojima Island during the survey in 2024 but has not been collected in Anijima and Hahajima islands since 2014 and 1999, respectively, despite extensive field surveys by numerous investigators (cf. <xref ref-type="bibr" rid="B39">Souma and Kamitani 2021</xref>; <xref ref-type="bibr" rid="B34">Souma 2022a</xref>).</p></tp:treatment-sec><tp:treatment-sec sec-type="host" id="SECID0ET4AE"><title>Host plant.</title><p><italic><tp:taxon-name><tp:taxon-name-part taxon-name-part-type="genus" reg="Machilus">Machilus</tp:taxon-name-part> <tp:taxon-name-part taxon-name-part-type="species" reg="kobu">kobu</tp:taxon-name-part></tp:taxon-name></italic> (<tp:taxon-name><tp:taxon-name-part taxon-name-part-type="family">Lauraceae</tp:taxon-name-part></tp:taxon-name>) (Fig. <xref ref-type="fig" rid="F17">17A</xref>), which is also known as “Kobugashi” and is endemic to the Ogasawara Islands (<xref ref-type="bibr" rid="B11">Government of Japan 2010</xref>), was confirmed as a host plant for <italic><tp:taxon-name><tp:taxon-name-part taxon-name-part-type="genus" reg="Acanthomoplax">Acanthomoplax</tp:taxon-name-part> <tp:taxon-name-part taxon-name-part-type="species" reg="tomokunii">tomokunii</tp:taxon-name-part></tp:taxon-name></italic> through field and captive observations of adults and nymphs. In captivity, <italic><tp:taxon-name><tp:taxon-name-part taxon-name-part-type="genus" reg="Acanthomoplax">A.</tp:taxon-name-part> <tp:taxon-name-part taxon-name-part-type="species" reg="tomokunii">tomokunii</tp:taxon-name-part></tp:taxon-name></italic> fed on <italic><tp:taxon-name><tp:taxon-name-part taxon-name-part-type="genus" reg="Machilus">M.</tp:taxon-name-part> <tp:taxon-name-part taxon-name-part-type="species" reg="thunbergii">thunbergii</tp:taxon-name-part></tp:taxon-name></italic> Siebold &amp; Zucc., “Tabunoki” (Fig. <xref ref-type="fig" rid="F17">17B</xref>), which is not distributed in the Ogasawara Islands (<xref ref-type="bibr" rid="B44">Tanaka and Matsui 2007–2025</xref>), and a single second instar nymph developed normally to an adult in at least 13 days, suggesting the possibility of rearing this species in captivity using closely related species of <italic><tp:taxon-name><tp:taxon-name-part taxon-name-part-type="genus" reg="Machilus">M.</tp:taxon-name-part> <tp:taxon-name-part taxon-name-part-type="species" reg="kobu">kobu</tp:taxon-name-part></tp:taxon-name></italic>, which are not found in the native distribution area of <italic><tp:taxon-name><tp:taxon-name-part taxon-name-part-type="genus" reg="Acanthomoplax">A.</tp:taxon-name-part> <tp:taxon-name-part taxon-name-part-type="species" reg="tomokunii">tomokunii</tp:taxon-name-part></tp:taxon-name></italic>. However, to the best of the author’s knowledge, <italic><tp:taxon-name><tp:taxon-name-part taxon-name-part-type="genus" reg="Acanthomoplax">A.</tp:taxon-name-part> <tp:taxon-name-part taxon-name-part-type="species" reg="tomokunii">tomokunii</tp:taxon-name-part></tp:taxon-name></italic> feeds only on <italic><tp:taxon-name><tp:taxon-name-part taxon-name-part-type="genus" reg="Machilus">M.</tp:taxon-name-part> <tp:taxon-name-part taxon-name-part-type="species" reg="kobu">kobu</tp:taxon-name-part></tp:taxon-name></italic> in the field and appears to be monophagous. Additionally, the single individual in the present study was reared on <italic><tp:taxon-name><tp:taxon-name-part taxon-name-part-type="genus" reg="Machilus">M.</tp:taxon-name-part> <tp:taxon-name-part taxon-name-part-type="species" reg="kobu">kobu</tp:taxon-name-part></tp:taxon-name></italic> to the second instar nymph. Therefore, it is unclear whether rearing from oviposition to emergence can be achieved successfully only by feeding on <italic><tp:taxon-name><tp:taxon-name-part taxon-name-part-type="genus" reg="Machilus">M.</tp:taxon-name-part> <tp:taxon-name-part taxon-name-part-type="species" reg="thunbergii">thunbergii</tp:taxon-name-part></tp:taxon-name></italic>.</p></tp:treatment-sec><tp:treatment-sec sec-type="Bionomics" id="SECID0E4BAG"><title>Bionomics.</title><p><italic><tp:taxon-name><tp:taxon-name-part taxon-name-part-type="genus" reg="Acanthomoplax">Acanthomoplax</tp:taxon-name-part> <tp:taxon-name-part taxon-name-part-type="species" reg="tomokunii">tomokunii</tp:taxon-name-part></tp:taxon-name></italic> inhabits an evergreen broad-leaved forest with a subtropical climate in the Ogasawara Islands (<xref ref-type="bibr" rid="B39">Souma and Kamitani 2021</xref>), and sucks sap on the abaxial side of the leaves of <italic><tp:taxon-name><tp:taxon-name-part taxon-name-part-type="genus" reg="Machilus">M.</tp:taxon-name-part> <tp:taxon-name-part taxon-name-part-type="species" reg="kobu">kobu</tp:taxon-name-part></tp:taxon-name></italic>, causing irregular yellowing on the adaxial side (Fig. <xref ref-type="fig" rid="F17">17A</xref>). Adults were collected in March and April, and from June to August (<xref ref-type="bibr" rid="B39">Souma and Kamitani 2021</xref>; <xref ref-type="bibr" rid="B34">Souma 2022a</xref>); nymphs were collected in October.</p></tp:treatment-sec><tp:treatment-sec><!--Section generated to contain objects referenced in tp:taxon-treatment.--><fig id="F2" position="float" orientation="portrait"><object-id xmlns:xlink="http://www.w3.org/1999/xlink" content-type="doi" xlink:type="simple">10.3897/zookeys.1250.160064.figure2</object-id><object-id xmlns:xlink="http://www.w3.org/1999/xlink" content-type="arpha" xlink:type="simple">346DAE91-B661-510C-B0C2-14F1C84302C6</object-id><label>Figure 2.</label><caption><p>Females of eight tingid species endemic to the Ogasawara Islands, Japan, dorsal view. A. <italic><tp:taxon-name><tp:taxon-name-part taxon-name-part-type="genus" reg="Acanthomoplax">Acanthomoplax</tp:taxon-name-part> <tp:taxon-name-part taxon-name-part-type="species" reg="tomokunii">tomokunii</tp:taxon-name-part></tp:taxon-name></italic>; B. <italic><tp:taxon-name><tp:taxon-name-part taxon-name-part-type="genus" reg="Omoplax">Omoplax</tp:taxon-name-part> <tp:taxon-name-part taxon-name-part-type="species" reg="desecta">desecta</tp:taxon-name-part></tp:taxon-name></italic>; C. <italic><tp:taxon-name><tp:taxon-name-part taxon-name-part-type="genus" reg="Omoplax">O.</tp:taxon-name-part> <tp:taxon-name-part taxon-name-part-type="species" reg="hisasuei">hisasuei</tp:taxon-name-part></tp:taxon-name></italic> sp. nov.; D. <italic><tp:taxon-name><tp:taxon-name-part taxon-name-part-type="genus" reg="Omoplax">O.</tp:taxon-name-part> <tp:taxon-name-part taxon-name-part-type="species" reg="inugusu">inugusu</tp:taxon-name-part></tp:taxon-name></italic> sp. nov.; E. <italic><tp:taxon-name><tp:taxon-name-part taxon-name-part-type="genus" reg="Omoplax">O.</tp:taxon-name-part> <tp:taxon-name-part taxon-name-part-type="species" reg="karubei">karubei</tp:taxon-name-part></tp:taxon-name></italic>; F. <italic><tp:taxon-name><tp:taxon-name-part taxon-name-part-type="genus" reg="Omoplax">O.</tp:taxon-name-part> <tp:taxon-name-part taxon-name-part-type="species" reg="kobugashi">kobugashi</tp:taxon-name-part></tp:taxon-name></italic> sp. nov.; G. <italic><tp:taxon-name><tp:taxon-name-part taxon-name-part-type="genus" reg="Omoplax">O.</tp:taxon-name-part> <tp:taxon-name-part taxon-name-part-type="species" reg="majorcarinae">majorcarinae</tp:taxon-name-part></tp:taxon-name></italic>; H. <italic><tp:taxon-name><tp:taxon-name-part taxon-name-part-type="genus" reg="Omoplax">O.</tp:taxon-name-part> <tp:taxon-name-part taxon-name-part-type="species" reg="mukojimensis">mukojimensis</tp:taxon-name-part></tp:taxon-name></italic>.</p></caption><graphic xmlns:xlink="http://www.w3.org/1999/xlink" xlink:href="zookeys-1250-243_article-160064__-g002.jpg" position="float" orientation="portrait" xlink:type="simple" id="oo_1405193.jpg"><uri content-type="original_file" xlink:type="simple">https://binary.pensoft.net/fig/1405193</uri></graphic></fig><fig id="F3" position="float" orientation="portrait"><object-id xmlns:xlink="http://www.w3.org/1999/xlink" content-type="doi" xlink:type="simple">10.3897/zookeys.1250.160064.figure3</object-id><object-id xmlns:xlink="http://www.w3.org/1999/xlink" content-type="arpha" xlink:type="simple">07B02836-1B77-533B-909B-D48367368E77</object-id><label>Figure 3.</label><caption><p>Male pronota of seven tingid species endemic to the Ogasawara Islands, Japan, dorsal view. A. <italic><tp:taxon-name><tp:taxon-name-part taxon-name-part-type="genus" reg="Acanthomoplax">Acanthomoplax</tp:taxon-name-part> <tp:taxon-name-part taxon-name-part-type="species" reg="tomokunii">tomokunii</tp:taxon-name-part></tp:taxon-name></italic>; B. <italic><tp:taxon-name><tp:taxon-name-part taxon-name-part-type="genus" reg="Omoplax">Omoplax</tp:taxon-name-part> <tp:taxon-name-part taxon-name-part-type="species" reg="desecta">desecta</tp:taxon-name-part></tp:taxon-name></italic>; C. <italic><tp:taxon-name><tp:taxon-name-part taxon-name-part-type="genus" reg="Omoplax">O.</tp:taxon-name-part> <tp:taxon-name-part taxon-name-part-type="species" reg="hisasuei">hisasuei</tp:taxon-name-part></tp:taxon-name></italic> sp. nov.; D. <italic><tp:taxon-name><tp:taxon-name-part taxon-name-part-type="genus" reg="Omoplax">O.</tp:taxon-name-part> <tp:taxon-name-part taxon-name-part-type="species" reg="inugusu">inugusu</tp:taxon-name-part></tp:taxon-name></italic> sp. nov.; E. <italic><tp:taxon-name><tp:taxon-name-part taxon-name-part-type="genus" reg="Omoplax">O.</tp:taxon-name-part> <tp:taxon-name-part taxon-name-part-type="species" reg="karubei">karubei</tp:taxon-name-part></tp:taxon-name></italic>; F. <italic><tp:taxon-name><tp:taxon-name-part taxon-name-part-type="genus" reg="Omoplax">O.</tp:taxon-name-part> <tp:taxon-name-part taxon-name-part-type="species" reg="kobugashi">kobugashi</tp:taxon-name-part></tp:taxon-name></italic> sp. nov.; G. <italic><tp:taxon-name><tp:taxon-name-part taxon-name-part-type="genus" reg="Omoplax">O.</tp:taxon-name-part> <tp:taxon-name-part taxon-name-part-type="species" reg="majorcarinae">majorcarinae</tp:taxon-name-part></tp:taxon-name></italic>.</p></caption><graphic xmlns:xlink="http://www.w3.org/1999/xlink" xlink:href="zookeys-1250-243_article-160064__-g003.jpg" position="float" orientation="portrait" xlink:type="simple" id="oo_1405194.jpg"><uri content-type="original_file" xlink:type="simple">https://binary.pensoft.net/fig/1405194</uri></graphic></fig><fig id="F4" position="float" orientation="portrait"><object-id xmlns:xlink="http://www.w3.org/1999/xlink" content-type="doi" xlink:type="simple">10.3897/zookeys.1250.160064.figure4</object-id><object-id xmlns:xlink="http://www.w3.org/1999/xlink" content-type="arpha" xlink:type="simple">DA8360B9-34EF-502A-B128-874E950F6525</object-id><label>Figure 4.</label><caption><p>Female pronota of eight tingid species endemic to the Ogasawara Islands, Japan, dorsal view. A. <italic><tp:taxon-name><tp:taxon-name-part taxon-name-part-type="genus" reg="Acanthomoplax">Acanthomoplax</tp:taxon-name-part> <tp:taxon-name-part taxon-name-part-type="species" reg="tomokunii">tomokunii</tp:taxon-name-part></tp:taxon-name></italic>; B. <italic><tp:taxon-name><tp:taxon-name-part taxon-name-part-type="genus" reg="Omoplax">Omoplax</tp:taxon-name-part> <tp:taxon-name-part taxon-name-part-type="species" reg="desecta">desecta</tp:taxon-name-part></tp:taxon-name></italic>; C. <italic><tp:taxon-name><tp:taxon-name-part taxon-name-part-type="genus" reg="Omoplax">O.</tp:taxon-name-part> <tp:taxon-name-part taxon-name-part-type="species" reg="hisasuei">hisasuei</tp:taxon-name-part></tp:taxon-name></italic> sp. nov.; D. <italic><tp:taxon-name><tp:taxon-name-part taxon-name-part-type="genus" reg="Omoplax">O.</tp:taxon-name-part> <tp:taxon-name-part taxon-name-part-type="species" reg="inugusu">inugusu</tp:taxon-name-part></tp:taxon-name></italic> sp. nov.; E. <italic><tp:taxon-name><tp:taxon-name-part taxon-name-part-type="genus" reg="Omoplax">O.</tp:taxon-name-part> <tp:taxon-name-part taxon-name-part-type="species" reg="karubei">karubei</tp:taxon-name-part></tp:taxon-name></italic>; F. <italic><tp:taxon-name><tp:taxon-name-part taxon-name-part-type="genus" reg="Omoplax">O.</tp:taxon-name-part> <tp:taxon-name-part taxon-name-part-type="species" reg="kobugashi">kobugashi</tp:taxon-name-part></tp:taxon-name></italic> sp. nov.; G. <italic><tp:taxon-name><tp:taxon-name-part taxon-name-part-type="genus" reg="Omoplax">O.</tp:taxon-name-part> <tp:taxon-name-part taxon-name-part-type="species" reg="majorcarinae">majorcarinae</tp:taxon-name-part></tp:taxon-name></italic>; H. <italic><tp:taxon-name><tp:taxon-name-part taxon-name-part-type="genus" reg="Omoplax">O.</tp:taxon-name-part> <tp:taxon-name-part taxon-name-part-type="species" reg="mukojimensis">mukojimensis</tp:taxon-name-part></tp:taxon-name></italic>.</p></caption><graphic xmlns:xlink="http://www.w3.org/1999/xlink" xlink:href="zookeys-1250-243_article-160064__-g004.jpg" position="float" orientation="portrait" xlink:type="simple" id="oo_1405195.jpg"><uri content-type="original_file" xlink:type="simple">https://binary.pensoft.net/fig/1405195</uri></graphic></fig><fig id="F5" position="float" orientation="portrait"><object-id xmlns:xlink="http://www.w3.org/1999/xlink" content-type="doi" xlink:type="simple">10.3897/zookeys.1250.160064.figure5</object-id><object-id xmlns:xlink="http://www.w3.org/1999/xlink" content-type="arpha" xlink:type="simple">115D1031-82CF-5CC9-8BBD-E913B60CB2C2</object-id><label>Figure 5.</label><caption><p>Male pronota of seven tingid species endemic to the Ogasawara Islands, Japan, dorsolateral view. A. <italic><tp:taxon-name><tp:taxon-name-part taxon-name-part-type="genus" reg="Acanthomoplax">Acanthomoplax</tp:taxon-name-part> <tp:taxon-name-part taxon-name-part-type="species" reg="tomokunii">tomokunii</tp:taxon-name-part></tp:taxon-name></italic> B. <italic><tp:taxon-name><tp:taxon-name-part taxon-name-part-type="genus" reg="Omoplax">Omoplax</tp:taxon-name-part> <tp:taxon-name-part taxon-name-part-type="species" reg="desecta">desecta</tp:taxon-name-part></tp:taxon-name></italic> C. <italic><tp:taxon-name><tp:taxon-name-part taxon-name-part-type="genus" reg="Omoplax">O.</tp:taxon-name-part> <tp:taxon-name-part taxon-name-part-type="species" reg="hisasuei">hisasuei</tp:taxon-name-part></tp:taxon-name></italic> sp. nov.; D. <italic><tp:taxon-name><tp:taxon-name-part taxon-name-part-type="genus" reg="Omoplax">O.</tp:taxon-name-part> <tp:taxon-name-part taxon-name-part-type="species" reg="inugusu">inugusu</tp:taxon-name-part></tp:taxon-name></italic> sp. nov.; E. <italic><tp:taxon-name><tp:taxon-name-part taxon-name-part-type="genus" reg="Omoplax">O.</tp:taxon-name-part> <tp:taxon-name-part taxon-name-part-type="species" reg="karubei">karubei</tp:taxon-name-part></tp:taxon-name></italic> F. <italic><tp:taxon-name><tp:taxon-name-part taxon-name-part-type="genus" reg="Omoplax">O.</tp:taxon-name-part> <tp:taxon-name-part taxon-name-part-type="species" reg="kobugashi">kobugashi</tp:taxon-name-part></tp:taxon-name></italic> sp. nov.; G. <italic><tp:taxon-name><tp:taxon-name-part taxon-name-part-type="genus" reg="Omoplax">O.</tp:taxon-name-part> <tp:taxon-name-part taxon-name-part-type="species" reg="majorcarinae">majorcarinae</tp:taxon-name-part></tp:taxon-name></italic>.</p></caption><graphic xmlns:xlink="http://www.w3.org/1999/xlink" xlink:href="zookeys-1250-243_article-160064__-g005.jpg" position="float" orientation="portrait" xlink:type="simple" id="oo_1405196.jpg"><uri content-type="original_file" xlink:type="simple">https://binary.pensoft.net/fig/1405196</uri></graphic></fig><fig id="F6" position="float" orientation="portrait"><object-id xmlns:xlink="http://www.w3.org/1999/xlink" content-type="doi" xlink:type="simple">10.3897/zookeys.1250.160064.figure6</object-id><object-id xmlns:xlink="http://www.w3.org/1999/xlink" content-type="arpha" xlink:type="simple">AE2BFA6B-7DEC-5EF5-88FC-57FD6E25500E</object-id><label>Figure 6.</label><caption><p>Female pronota of eight tingid species endemic to the Ogasawara Islands, Japan, dorsolateral view. A. <italic><tp:taxon-name><tp:taxon-name-part taxon-name-part-type="genus" reg="Acanthomoplax">Acanthomoplax</tp:taxon-name-part> <tp:taxon-name-part taxon-name-part-type="species" reg="tomokunii">tomokunii</tp:taxon-name-part></tp:taxon-name></italic>; B. <italic><tp:taxon-name><tp:taxon-name-part taxon-name-part-type="genus" reg="Omoplax">Omoplax</tp:taxon-name-part> <tp:taxon-name-part taxon-name-part-type="species" reg="desecta">desecta</tp:taxon-name-part></tp:taxon-name></italic>; C. <italic><tp:taxon-name><tp:taxon-name-part taxon-name-part-type="genus" reg="Omoplax">O.</tp:taxon-name-part> <tp:taxon-name-part taxon-name-part-type="species" reg="hisasuei">hisasuei</tp:taxon-name-part></tp:taxon-name></italic> sp. nov.; D. <italic><tp:taxon-name><tp:taxon-name-part taxon-name-part-type="genus" reg="Omoplax">O.</tp:taxon-name-part> <tp:taxon-name-part taxon-name-part-type="species" reg="inugusu">inugusu</tp:taxon-name-part></tp:taxon-name></italic> sp. nov.; E. <italic><tp:taxon-name><tp:taxon-name-part taxon-name-part-type="genus" reg="Omoplax">O.</tp:taxon-name-part> <tp:taxon-name-part taxon-name-part-type="species" reg="karubei">karubei</tp:taxon-name-part></tp:taxon-name></italic>; F. <italic><tp:taxon-name><tp:taxon-name-part taxon-name-part-type="genus" reg="Omoplax">O.</tp:taxon-name-part> <tp:taxon-name-part taxon-name-part-type="species" reg="kobugashi">kobugashi</tp:taxon-name-part></tp:taxon-name></italic> sp. nov.; G. <italic><tp:taxon-name><tp:taxon-name-part taxon-name-part-type="genus" reg="Omoplax">O.</tp:taxon-name-part> <tp:taxon-name-part taxon-name-part-type="species" reg="majorcarinae">majorcarinae</tp:taxon-name-part></tp:taxon-name></italic>; H. <italic><tp:taxon-name><tp:taxon-name-part taxon-name-part-type="genus" reg="Omoplax">O.</tp:taxon-name-part> <tp:taxon-name-part taxon-name-part-type="species" reg="mukojimensis">mukojimensis</tp:taxon-name-part></tp:taxon-name></italic>.</p></caption><graphic xmlns:xlink="http://www.w3.org/1999/xlink" xlink:href="zookeys-1250-243_article-160064__-g006.jpg" position="float" orientation="portrait" xlink:type="simple" id="oo_1405197.jpg"><uri content-type="original_file" xlink:type="simple">https://binary.pensoft.net/fig/1405197</uri></graphic></fig><fig id="F7" position="float" orientation="portrait"><object-id xmlns:xlink="http://www.w3.org/1999/xlink" content-type="doi" xlink:type="simple">10.3897/zookeys.1250.160064.figure7</object-id><object-id xmlns:xlink="http://www.w3.org/1999/xlink" content-type="arpha" xlink:type="simple">E2B17EF8-6A00-52D9-BC4A-4E34D73DD08E</object-id><label>Figure 7.</label><caption><p>Male hemelytra of seven tingid species endemic to the Ogasawara Islands, Japan, dorsal view. A. <italic><tp:taxon-name><tp:taxon-name-part taxon-name-part-type="genus" reg="Acanthomoplax">Acanthomoplax</tp:taxon-name-part> <tp:taxon-name-part taxon-name-part-type="species" reg="tomokunii">tomokunii</tp:taxon-name-part></tp:taxon-name></italic>; B. <italic><tp:taxon-name><tp:taxon-name-part taxon-name-part-type="genus" reg="Omoplax">Omoplax</tp:taxon-name-part> <tp:taxon-name-part taxon-name-part-type="species" reg="desecta">desecta</tp:taxon-name-part></tp:taxon-name></italic>; C. <italic><tp:taxon-name><tp:taxon-name-part taxon-name-part-type="genus" reg="Omoplax">O.</tp:taxon-name-part> <tp:taxon-name-part taxon-name-part-type="species" reg="hisasuei">hisasuei</tp:taxon-name-part></tp:taxon-name></italic> sp. nov.; D. <italic><tp:taxon-name><tp:taxon-name-part taxon-name-part-type="genus" reg="Omoplax">O.</tp:taxon-name-part> <tp:taxon-name-part taxon-name-part-type="species" reg="inugusu">inugusu</tp:taxon-name-part></tp:taxon-name></italic> sp. nov.; E. <italic><tp:taxon-name><tp:taxon-name-part taxon-name-part-type="genus" reg="Omoplax">O.</tp:taxon-name-part> <tp:taxon-name-part taxon-name-part-type="species" reg="karubei">karubei</tp:taxon-name-part></tp:taxon-name></italic>; F. <italic><tp:taxon-name><tp:taxon-name-part taxon-name-part-type="genus" reg="Omoplax">O.</tp:taxon-name-part> <tp:taxon-name-part taxon-name-part-type="species" reg="kobugashi">kobugashi</tp:taxon-name-part></tp:taxon-name></italic> sp. nov.; G. <italic><tp:taxon-name><tp:taxon-name-part taxon-name-part-type="genus" reg="Omoplax">O.</tp:taxon-name-part> <tp:taxon-name-part taxon-name-part-type="species" reg="majorcarinae">majorcarinae</tp:taxon-name-part></tp:taxon-name></italic>.</p></caption><graphic xmlns:xlink="http://www.w3.org/1999/xlink" xlink:href="zookeys-1250-243_article-160064__-g007.jpg" position="float" orientation="portrait" xlink:type="simple" id="oo_1405198.jpg"><uri content-type="original_file" xlink:type="simple">https://binary.pensoft.net/fig/1405198</uri></graphic></fig><fig id="F8" position="float" orientation="portrait"><object-id xmlns:xlink="http://www.w3.org/1999/xlink" content-type="doi" xlink:type="simple">10.3897/zookeys.1250.160064.figure8</object-id><object-id xmlns:xlink="http://www.w3.org/1999/xlink" content-type="arpha" xlink:type="simple">78B75861-F320-5FC3-8F79-64799CF16738</object-id><label>Figure 8.</label><caption><p>Female hemelytra of eight tingid species endemic to the Ogasawara Islands, Japan, dorsal view. A. <italic><tp:taxon-name><tp:taxon-name-part taxon-name-part-type="genus" reg="Acanthomoplax">Acanthomoplax</tp:taxon-name-part> <tp:taxon-name-part taxon-name-part-type="species" reg="tomokunii">tomokunii</tp:taxon-name-part></tp:taxon-name></italic>; B. <italic><tp:taxon-name><tp:taxon-name-part taxon-name-part-type="genus" reg="Omoplax">Omoplax</tp:taxon-name-part> <tp:taxon-name-part taxon-name-part-type="species" reg="desecta">desecta</tp:taxon-name-part></tp:taxon-name></italic>; C. <italic><tp:taxon-name><tp:taxon-name-part taxon-name-part-type="genus" reg="Omoplax">O.</tp:taxon-name-part> <tp:taxon-name-part taxon-name-part-type="species" reg="hisasuei">hisasuei</tp:taxon-name-part></tp:taxon-name></italic> sp. nov.; D. <italic><tp:taxon-name><tp:taxon-name-part taxon-name-part-type="genus" reg="Omoplax">O.</tp:taxon-name-part> <tp:taxon-name-part taxon-name-part-type="species" reg="inugusu">inugusu</tp:taxon-name-part></tp:taxon-name></italic> sp. nov.; E. <italic><tp:taxon-name><tp:taxon-name-part taxon-name-part-type="genus" reg="Omoplax">O.</tp:taxon-name-part> <tp:taxon-name-part taxon-name-part-type="species" reg="karubei">karubei</tp:taxon-name-part></tp:taxon-name></italic>; F. <italic><tp:taxon-name><tp:taxon-name-part taxon-name-part-type="genus" reg="Omoplax">O.</tp:taxon-name-part> <tp:taxon-name-part taxon-name-part-type="species" reg="kobugashi">kobugashi</tp:taxon-name-part></tp:taxon-name></italic> sp. nov.; G. <italic><tp:taxon-name><tp:taxon-name-part taxon-name-part-type="genus" reg="Omoplax">O.</tp:taxon-name-part> <tp:taxon-name-part taxon-name-part-type="species" reg="majorcarinae">majorcarinae</tp:taxon-name-part></tp:taxon-name></italic>; H. <italic><tp:taxon-name><tp:taxon-name-part taxon-name-part-type="genus" reg="Omoplax">O.</tp:taxon-name-part> <tp:taxon-name-part taxon-name-part-type="species" reg="mukojimensis">mukojimensis</tp:taxon-name-part></tp:taxon-name></italic>.</p></caption><graphic xmlns:xlink="http://www.w3.org/1999/xlink" xlink:href="zookeys-1250-243_article-160064__-g008.jpg" position="float" orientation="portrait" xlink:type="simple" id="oo_1405199.jpg"><uri content-type="original_file" xlink:type="simple">https://binary.pensoft.net/fig/1405199</uri></graphic></fig><fig id="F9" position="float" orientation="portrait"><object-id xmlns:xlink="http://www.w3.org/1999/xlink" content-type="doi" xlink:type="simple">10.3897/zookeys.1250.160064.figure9</object-id><object-id xmlns:xlink="http://www.w3.org/1999/xlink" content-type="arpha" xlink:type="simple">9A387BBD-2AB7-5DA2-ACB0-E97616B7262C</object-id><label>Figure 9.</label><caption><p>Male hemelytra of seven tingid species endemic to the Ogasawara Islands, Japan, dorsolateral view. A. <italic><tp:taxon-name><tp:taxon-name-part taxon-name-part-type="genus" reg="Acanthomoplax">Acanthomoplax</tp:taxon-name-part> <tp:taxon-name-part taxon-name-part-type="species" reg="tomokunii">tomokunii</tp:taxon-name-part></tp:taxon-name></italic>; B. <italic><tp:taxon-name><tp:taxon-name-part taxon-name-part-type="genus" reg="Omoplax">Omoplax</tp:taxon-name-part> <tp:taxon-name-part taxon-name-part-type="species" reg="desecta">desecta</tp:taxon-name-part></tp:taxon-name></italic>; C. <italic><tp:taxon-name><tp:taxon-name-part taxon-name-part-type="genus" reg="Omoplax">O.</tp:taxon-name-part> <tp:taxon-name-part taxon-name-part-type="species" reg="hisasuei">hisasuei</tp:taxon-name-part></tp:taxon-name></italic> sp. nov.; D. <italic><tp:taxon-name><tp:taxon-name-part taxon-name-part-type="genus" reg="Omoplax">O.</tp:taxon-name-part> <tp:taxon-name-part taxon-name-part-type="species" reg="inugusu">inugusu</tp:taxon-name-part></tp:taxon-name></italic> sp. nov.; E. <italic><tp:taxon-name><tp:taxon-name-part taxon-name-part-type="genus" reg="Omoplax">O.</tp:taxon-name-part> <tp:taxon-name-part taxon-name-part-type="species" reg="karubei">karubei</tp:taxon-name-part></tp:taxon-name></italic>; F. <italic><tp:taxon-name><tp:taxon-name-part taxon-name-part-type="genus" reg="Omoplax">O.</tp:taxon-name-part> <tp:taxon-name-part taxon-name-part-type="species" reg="kobugashi">kobugashi</tp:taxon-name-part></tp:taxon-name></italic> sp. nov.; G. <italic><tp:taxon-name><tp:taxon-name-part taxon-name-part-type="genus" reg="Omoplax">O.</tp:taxon-name-part> <tp:taxon-name-part taxon-name-part-type="species" reg="majorcarinae">majorcarinae</tp:taxon-name-part></tp:taxon-name></italic>.</p></caption><graphic xmlns:xlink="http://www.w3.org/1999/xlink" xlink:href="zookeys-1250-243_article-160064__-g009.jpg" position="float" orientation="portrait" xlink:type="simple" id="oo_1405200.jpg"><uri content-type="original_file" xlink:type="simple">https://binary.pensoft.net/fig/1405200</uri></graphic></fig><fig id="F10" position="float" orientation="portrait"><object-id xmlns:xlink="http://www.w3.org/1999/xlink" content-type="doi" xlink:type="simple">10.3897/zookeys.1250.160064.figure10</object-id><object-id xmlns:xlink="http://www.w3.org/1999/xlink" content-type="arpha" xlink:type="simple">B8039CB7-F8F8-5461-A219-00FA19CEA89C</object-id><label>Figure 10.</label><caption><p>Female hemelytra of eight tingid species endemic to the Ogasawara Islands, Japan, dorsolateral view. A. <italic><tp:taxon-name><tp:taxon-name-part taxon-name-part-type="genus" reg="Acanthomoplax">Acanthomoplax</tp:taxon-name-part> <tp:taxon-name-part taxon-name-part-type="species" reg="tomokunii">tomokunii</tp:taxon-name-part></tp:taxon-name></italic>; B. <italic><tp:taxon-name><tp:taxon-name-part taxon-name-part-type="genus" reg="Omoplax">Omoplax</tp:taxon-name-part> <tp:taxon-name-part taxon-name-part-type="species" reg="desecta">desecta</tp:taxon-name-part></tp:taxon-name></italic>; C. <italic><tp:taxon-name><tp:taxon-name-part taxon-name-part-type="genus" reg="Omoplax">O.</tp:taxon-name-part> <tp:taxon-name-part taxon-name-part-type="species" reg="hisasuei">hisasuei</tp:taxon-name-part></tp:taxon-name></italic> sp. nov.; D. <italic><tp:taxon-name><tp:taxon-name-part taxon-name-part-type="genus" reg="Omoplax">O.</tp:taxon-name-part> <tp:taxon-name-part taxon-name-part-type="species" reg="inugusu">inugusu</tp:taxon-name-part></tp:taxon-name></italic> sp. nov.; E. <italic><tp:taxon-name><tp:taxon-name-part taxon-name-part-type="genus" reg="Omoplax">O.</tp:taxon-name-part> <tp:taxon-name-part taxon-name-part-type="species" reg="karubei">karubei</tp:taxon-name-part></tp:taxon-name></italic>; F. <italic><tp:taxon-name><tp:taxon-name-part taxon-name-part-type="genus" reg="Omoplax">O.</tp:taxon-name-part> <tp:taxon-name-part taxon-name-part-type="species" reg="kobugashi">kobugashi</tp:taxon-name-part></tp:taxon-name></italic> sp. nov.; G. <italic><tp:taxon-name><tp:taxon-name-part taxon-name-part-type="genus" reg="Omoplax">O.</tp:taxon-name-part> <tp:taxon-name-part taxon-name-part-type="species" reg="majorcarinae">majorcarinae</tp:taxon-name-part></tp:taxon-name></italic>; H. <italic><tp:taxon-name><tp:taxon-name-part taxon-name-part-type="genus" reg="Omoplax">O.</tp:taxon-name-part> <tp:taxon-name-part taxon-name-part-type="species" reg="mukojimensis">mukojimensis</tp:taxon-name-part></tp:taxon-name></italic>.</p></caption><graphic xmlns:xlink="http://www.w3.org/1999/xlink" xlink:href="zookeys-1250-243_article-160064__-g010.jpg" position="float" orientation="portrait" xlink:type="simple" id="oo_1405201.jpg"><uri content-type="original_file" xlink:type="simple">https://binary.pensoft.net/fig/1405201</uri></graphic></fig><fig id="F11" position="float" orientation="portrait"><object-id xmlns:xlink="http://www.w3.org/1999/xlink" content-type="doi" xlink:type="simple">10.3897/zookeys.1250.160064.figure11</object-id><object-id xmlns:xlink="http://www.w3.org/1999/xlink" content-type="arpha" xlink:type="simple">CA40DBE1-5B6C-5455-ABA5-74B90FCB1A9D</object-id><label>Figure 11.</label><caption><p>Rostra of eight tingid species endemic to the Ogasawara Islands, Japan, ventral view. A. <italic><tp:taxon-name><tp:taxon-name-part taxon-name-part-type="genus" reg="Acanthomoplax">Acanthomoplax</tp:taxon-name-part> <tp:taxon-name-part taxon-name-part-type="species" reg="tomokunii">tomokunii</tp:taxon-name-part></tp:taxon-name></italic>; B. <italic><tp:taxon-name><tp:taxon-name-part taxon-name-part-type="genus" reg="Omoplax">Omoplax</tp:taxon-name-part> <tp:taxon-name-part taxon-name-part-type="species" reg="desecta">desecta</tp:taxon-name-part></tp:taxon-name></italic>; C. <italic><tp:taxon-name><tp:taxon-name-part taxon-name-part-type="genus" reg="Omoplax">O.</tp:taxon-name-part> <tp:taxon-name-part taxon-name-part-type="species" reg="hisasuei">hisasuei</tp:taxon-name-part></tp:taxon-name></italic> sp. nov.; D. <italic><tp:taxon-name><tp:taxon-name-part taxon-name-part-type="genus" reg="Omoplax">O.</tp:taxon-name-part> <tp:taxon-name-part taxon-name-part-type="species" reg="inugusu">inugusu</tp:taxon-name-part></tp:taxon-name></italic> sp. nov.; E. <italic><tp:taxon-name><tp:taxon-name-part taxon-name-part-type="genus" reg="Omoplax">O.</tp:taxon-name-part> <tp:taxon-name-part taxon-name-part-type="species" reg="karubei">karubei</tp:taxon-name-part></tp:taxon-name></italic>; F. <italic><tp:taxon-name><tp:taxon-name-part taxon-name-part-type="genus" reg="Omoplax">O.</tp:taxon-name-part> <tp:taxon-name-part taxon-name-part-type="species" reg="kobugashi">kobugashi</tp:taxon-name-part></tp:taxon-name></italic> sp. nov.; G. <italic><tp:taxon-name><tp:taxon-name-part taxon-name-part-type="genus" reg="Omoplax">O.</tp:taxon-name-part> <tp:taxon-name-part taxon-name-part-type="species" reg="majorcarinae">majorcarinae</tp:taxon-name-part></tp:taxon-name></italic>; H. <italic><tp:taxon-name><tp:taxon-name-part taxon-name-part-type="genus" reg="Omoplax">O.</tp:taxon-name-part> <tp:taxon-name-part taxon-name-part-type="species" reg="mukojimensis">mukojimensis</tp:taxon-name-part></tp:taxon-name></italic>.</p></caption><graphic xmlns:xlink="http://www.w3.org/1999/xlink" xlink:href="zookeys-1250-243_article-160064__-g011.jpg" position="float" orientation="portrait" xlink:type="simple" id="oo_1405202.jpg"><uri content-type="original_file" xlink:type="simple">https://binary.pensoft.net/fig/1405202</uri></graphic></fig><fig id="F12" position="float" orientation="portrait"><object-id xmlns:xlink="http://www.w3.org/1999/xlink" content-type="doi" xlink:type="simple">10.3897/zookeys.1250.160064.figure12</object-id><object-id xmlns:xlink="http://www.w3.org/1999/xlink" content-type="arpha" xlink:type="simple">B1016607-EA21-5A25-A296-ABFF350AFD8B</object-id><label>Figure 12.</label><caption><p>Male terminalia of seven tingid species endemic to the Ogasawara Islands, Japan, ventral view. A. <italic><tp:taxon-name><tp:taxon-name-part taxon-name-part-type="genus" reg="Acanthomoplax">Acanthomoplax</tp:taxon-name-part> <tp:taxon-name-part taxon-name-part-type="species" reg="tomokunii">tomokunii</tp:taxon-name-part></tp:taxon-name></italic>; B. <italic><tp:taxon-name><tp:taxon-name-part taxon-name-part-type="genus" reg="Omoplax">Omoplax</tp:taxon-name-part> <tp:taxon-name-part taxon-name-part-type="species" reg="desecta">desecta</tp:taxon-name-part></tp:taxon-name></italic>; C. <italic><tp:taxon-name><tp:taxon-name-part taxon-name-part-type="genus" reg="Omoplax">O.</tp:taxon-name-part> <tp:taxon-name-part taxon-name-part-type="species" reg="hisasuei">hisasuei</tp:taxon-name-part></tp:taxon-name></italic> sp. nov.; D. <italic><tp:taxon-name><tp:taxon-name-part taxon-name-part-type="genus" reg="Omoplax">O.</tp:taxon-name-part> <tp:taxon-name-part taxon-name-part-type="species" reg="inugusu">inugusu</tp:taxon-name-part></tp:taxon-name></italic> sp. nov.; E. <italic><tp:taxon-name><tp:taxon-name-part taxon-name-part-type="genus" reg="Omoplax">O.</tp:taxon-name-part> <tp:taxon-name-part taxon-name-part-type="species" reg="karubei">karubei</tp:taxon-name-part></tp:taxon-name></italic>; F. <italic><tp:taxon-name><tp:taxon-name-part taxon-name-part-type="genus" reg="Omoplax">O.</tp:taxon-name-part> <tp:taxon-name-part taxon-name-part-type="species" reg="kobugashi">kobugashi</tp:taxon-name-part></tp:taxon-name></italic> sp. nov.; G. <italic><tp:taxon-name><tp:taxon-name-part taxon-name-part-type="genus" reg="Omoplax">O.</tp:taxon-name-part> <tp:taxon-name-part taxon-name-part-type="species" reg="majorcarinae">majorcarinae</tp:taxon-name-part></tp:taxon-name></italic>.</p></caption><graphic xmlns:xlink="http://www.w3.org/1999/xlink" xlink:href="zookeys-1250-243_article-160064__-g012.jpg" position="float" orientation="portrait" xlink:type="simple" id="oo_1405203.jpg"><uri content-type="original_file" xlink:type="simple">https://binary.pensoft.net/fig/1405203</uri></graphic></fig><fig id="F13" position="float" orientation="portrait"><object-id xmlns:xlink="http://www.w3.org/1999/xlink" content-type="doi" xlink:type="simple">10.3897/zookeys.1250.160064.figure13</object-id><object-id xmlns:xlink="http://www.w3.org/1999/xlink" content-type="arpha" xlink:type="simple">D781B06A-E201-515C-8F21-5C5D51920DD6</object-id><label>Figure 13.</label><caption><p>Female terminalia of eight tingid species endemic to the Ogasawara Islands, Japan, ventral view. A. <italic><tp:taxon-name><tp:taxon-name-part taxon-name-part-type="genus" reg="Acanthomoplax">Acanthomoplax</tp:taxon-name-part> <tp:taxon-name-part taxon-name-part-type="species" reg="tomokunii">tomokunii</tp:taxon-name-part></tp:taxon-name></italic>; B. <italic><tp:taxon-name><tp:taxon-name-part taxon-name-part-type="genus" reg="Omoplax">Omoplax</tp:taxon-name-part> <tp:taxon-name-part taxon-name-part-type="species" reg="desecta">desecta</tp:taxon-name-part></tp:taxon-name></italic>; C. <italic><tp:taxon-name><tp:taxon-name-part taxon-name-part-type="genus" reg="Omoplax">O.</tp:taxon-name-part> <tp:taxon-name-part taxon-name-part-type="species" reg="hisasuei">hisasuei</tp:taxon-name-part></tp:taxon-name></italic> sp. nov.; D. <italic><tp:taxon-name><tp:taxon-name-part taxon-name-part-type="genus" reg="Omoplax">O.</tp:taxon-name-part> <tp:taxon-name-part taxon-name-part-type="species" reg="inugusu">inugusu</tp:taxon-name-part></tp:taxon-name></italic> sp. nov.; E. <italic><tp:taxon-name><tp:taxon-name-part taxon-name-part-type="genus" reg="Omoplax">O.</tp:taxon-name-part> <tp:taxon-name-part taxon-name-part-type="species" reg="karubei">karubei</tp:taxon-name-part></tp:taxon-name></italic>; F. <italic><tp:taxon-name><tp:taxon-name-part taxon-name-part-type="genus" reg="Omoplax">O.</tp:taxon-name-part> <tp:taxon-name-part taxon-name-part-type="species" reg="kobugashi">kobugashi</tp:taxon-name-part></tp:taxon-name></italic> sp. nov.; G. <italic><tp:taxon-name><tp:taxon-name-part taxon-name-part-type="genus" reg="Omoplax">O.</tp:taxon-name-part> <tp:taxon-name-part taxon-name-part-type="species" reg="majorcarinae">majorcarinae</tp:taxon-name-part></tp:taxon-name></italic>; H. <italic><tp:taxon-name><tp:taxon-name-part taxon-name-part-type="genus" reg="Omoplax">O.</tp:taxon-name-part> <tp:taxon-name-part taxon-name-part-type="species" reg="mukojimensis">mukojimensis</tp:taxon-name-part></tp:taxon-name></italic>.</p></caption><graphic xmlns:xlink="http://www.w3.org/1999/xlink" xlink:href="zookeys-1250-243_article-160064__-g013.jpg" position="float" orientation="portrait" xlink:type="simple" id="oo_1405204.jpg"><uri content-type="original_file" xlink:type="simple">https://binary.pensoft.net/fig/1405204</uri></graphic></fig><fig id="F14" position="float" orientation="portrait"><object-id xmlns:xlink="http://www.w3.org/1999/xlink" content-type="doi" xlink:type="simple">10.3897/zookeys.1250.160064.figure14</object-id><object-id xmlns:xlink="http://www.w3.org/1999/xlink" content-type="arpha" xlink:type="simple">1742F011-DD5F-5AA0-9F12-18E6B79AF52E</object-id><label>Figure 14.</label><caption><p>Line drawings of pronota of eight tingid species endemic to the Ogasawara Islands, Japan, dorsal view. A. <italic><tp:taxon-name><tp:taxon-name-part taxon-name-part-type="genus" reg="Acanthomoplax">Acanthomoplax</tp:taxon-name-part> <tp:taxon-name-part taxon-name-part-type="species" reg="tomokunii">tomokunii</tp:taxon-name-part></tp:taxon-name></italic>; B. <italic><tp:taxon-name><tp:taxon-name-part taxon-name-part-type="genus" reg="Omoplax">Omoplax</tp:taxon-name-part> <tp:taxon-name-part taxon-name-part-type="species" reg="desecta">desecta</tp:taxon-name-part></tp:taxon-name></italic>; C. <italic><tp:taxon-name><tp:taxon-name-part taxon-name-part-type="genus" reg="Omoplax">O.</tp:taxon-name-part> <tp:taxon-name-part taxon-name-part-type="species" reg="hisasuei">hisasuei</tp:taxon-name-part></tp:taxon-name></italic> sp. nov.; D. <italic><tp:taxon-name><tp:taxon-name-part taxon-name-part-type="genus" reg="Omoplax">O.</tp:taxon-name-part> <tp:taxon-name-part taxon-name-part-type="species" reg="inugusu">inugusu</tp:taxon-name-part></tp:taxon-name></italic> sp. nov.; E. <italic><tp:taxon-name><tp:taxon-name-part taxon-name-part-type="genus" reg="Omoplax">O.</tp:taxon-name-part> <tp:taxon-name-part taxon-name-part-type="species" reg="karubei">karubei</tp:taxon-name-part></tp:taxon-name></italic>; F. <italic><tp:taxon-name><tp:taxon-name-part taxon-name-part-type="genus" reg="Omoplax">O.</tp:taxon-name-part> <tp:taxon-name-part taxon-name-part-type="species" reg="kobugashi">kobugashi</tp:taxon-name-part></tp:taxon-name></italic> sp. nov.; G. <italic><tp:taxon-name><tp:taxon-name-part taxon-name-part-type="genus" reg="Omoplax">O.</tp:taxon-name-part> <tp:taxon-name-part taxon-name-part-type="species" reg="majorcarinae">majorcarinae</tp:taxon-name-part></tp:taxon-name></italic>; H. <italic><tp:taxon-name><tp:taxon-name-part taxon-name-part-type="genus" reg="Omoplax">O.</tp:taxon-name-part> <tp:taxon-name-part taxon-name-part-type="species" reg="mukojimensis">mukojimensis</tp:taxon-name-part></tp:taxon-name></italic>. Abbreviations: ca, calli; co, collar; fs, frontal spine; ho, hood; mc, median carina; ms, median spine; os, occipital spine; pa, paranotum; pd, pronotal disc; pp, posterior process.</p></caption><graphic xmlns:xlink="http://www.w3.org/1999/xlink" xlink:href="zookeys-1250-243_article-160064__-g014.jpg" position="float" orientation="portrait" xlink:type="simple" id="oo_1405205.jpg"><uri content-type="original_file" xlink:type="simple">https://binary.pensoft.net/fig/1405205</uri></graphic></fig><fig id="F15" position="float" orientation="portrait"><object-id xmlns:xlink="http://www.w3.org/1999/xlink" content-type="doi" xlink:type="simple">10.3897/zookeys.1250.160064.figure15</object-id><object-id xmlns:xlink="http://www.w3.org/1999/xlink" content-type="arpha" xlink:type="simple">41877187-2DAA-5A06-AE50-30060C6A9431</object-id><label>Figure 15.</label><caption><p>Living individuals of three tingid species endemic to the Ogasawara Islands, Japan. A. <italic><tp:taxon-name><tp:taxon-name-part taxon-name-part-type="genus" reg="Acanthomoplax">Acanthomoplax</tp:taxon-name-part> <tp:taxon-name-part taxon-name-part-type="species" reg="tomokunii">tomokunii</tp:taxon-name-part></tp:taxon-name></italic>, male; B. <italic><tp:taxon-name><tp:taxon-name-part taxon-name-part-type="genus" reg="Acanthomoplax">A.</tp:taxon-name-part> <tp:taxon-name-part taxon-name-part-type="species" reg="tomokunii">tomokunii</tp:taxon-name-part></tp:taxon-name></italic>, female; C. <italic><tp:taxon-name><tp:taxon-name-part taxon-name-part-type="genus" reg="Acanthomoplax">A.</tp:taxon-name-part> <tp:taxon-name-part taxon-name-part-type="species" reg="tomokunii">tomokunii</tp:taxon-name-part></tp:taxon-name></italic>, fifth instar nymph; D. <italic><tp:taxon-name><tp:taxon-name-part taxon-name-part-type="genus" reg="Acanthomoplax">A.</tp:taxon-name-part> <tp:taxon-name-part taxon-name-part-type="species" reg="tomokunii">tomokunii</tp:taxon-name-part></tp:taxon-name></italic>, third instar nymph; E. <italic><tp:taxon-name><tp:taxon-name-part taxon-name-part-type="genus" reg="Acanthomoplax">A.</tp:taxon-name-part> <tp:taxon-name-part taxon-name-part-type="species" reg="tomokunii">tomokunii</tp:taxon-name-part></tp:taxon-name></italic>, second instar nymph; F. <italic><tp:taxon-name><tp:taxon-name-part taxon-name-part-type="genus" reg="Omoplax">Omoplax</tp:taxon-name-part> <tp:taxon-name-part taxon-name-part-type="species" reg="desecta">desecta</tp:taxon-name-part></tp:taxon-name></italic>, male; G. <italic><tp:taxon-name><tp:taxon-name-part taxon-name-part-type="genus" reg="Omoplax">O.</tp:taxon-name-part> <tp:taxon-name-part taxon-name-part-type="species" reg="desecta">desecta</tp:taxon-name-part></tp:taxon-name></italic>, female; H. <italic><tp:taxon-name><tp:taxon-name-part taxon-name-part-type="genus" reg="Omoplax">O.</tp:taxon-name-part> <tp:taxon-name-part taxon-name-part-type="species" reg="desecta">desecta</tp:taxon-name-part></tp:taxon-name></italic>, fifth instar nymph; I. <italic><tp:taxon-name><tp:taxon-name-part taxon-name-part-type="genus" reg="Omoplax">O.</tp:taxon-name-part> <tp:taxon-name-part taxon-name-part-type="species" reg="hisasuei">hisasuei</tp:taxon-name-part></tp:taxon-name></italic> sp. nov., male.</p></caption><graphic xmlns:xlink="http://www.w3.org/1999/xlink" xlink:href="zookeys-1250-243_article-160064__-g015.jpg" position="float" orientation="portrait" xlink:type="simple" id="oo_1405206.jpg"><uri content-type="original_file" xlink:type="simple">https://binary.pensoft.net/fig/1405206</uri></graphic></fig><fig id="F18" position="float" orientation="portrait"><object-id xmlns:xlink="http://www.w3.org/1999/xlink" content-type="doi" xlink:type="simple">10.3897/zookeys.1250.160064.figure18</object-id><object-id xmlns:xlink="http://www.w3.org/1999/xlink" content-type="arpha" xlink:type="simple">B74EE15E-7CCC-59D1-9935-7A1BE980E9C5</object-id><label>Figure 18.</label><caption><p>Collection sites of two tingid species endemic to the Ogasawara Islands, Japan. Blue-filled areas = localities based on the previous and present studies; green-filled areas = localities based on the previous studies only. The map was created with map data provided by the Geospatial Information Authority of Japan (<abbrev xmlns:xlink="http://www.w3.org/1999/xlink" xlink:title="Geospatial Information Authority of Japan" id="ABBRID0EGTAK" xlink:type="simple">GSI</abbrev>) (<ext-link xmlns:xlink="http://www.w3.org/1999/xlink" xlink:href="https://maps.gsi.go.jp" ext-link-type="uri" xlink:type="simple">https://maps.gsi.go.jp</ext-link>).</p></caption><graphic xmlns:xlink="http://www.w3.org/1999/xlink" xlink:href="zookeys-1250-243_article-160064__-g018.jpg" position="float" orientation="portrait" xlink:type="simple" id="oo_1405209.jpg"><uri content-type="original_file" xlink:type="simple">https://binary.pensoft.net/fig/1405209</uri></graphic></fig><fig id="F17" position="float" orientation="portrait"><object-id xmlns:xlink="http://www.w3.org/1999/xlink" content-type="doi" xlink:type="simple">10.3897/zookeys.1250.160064.figure17</object-id><object-id xmlns:xlink="http://www.w3.org/1999/xlink" content-type="arpha" xlink:type="simple">313089FC-C42B-5166-A1BC-0F78922DCBFA</object-id><label>Figure 17.</label><caption><p>Host plants of seven tingid species endemic to the Ogasawara Islands, Japan. A. <italic><tp:taxon-name><tp:taxon-name-part taxon-name-part-type="genus" reg="Machilus">Machilus</tp:taxon-name-part> <tp:taxon-name-part taxon-name-part-type="species" reg="kobu">kobu</tp:taxon-name-part></tp:taxon-name></italic> from Ototojima Island, damaged by <italic><tp:taxon-name><tp:taxon-name-part taxon-name-part-type="genus" reg="Acanthomoplax">Acanthomoplax</tp:taxon-name-part> <tp:taxon-name-part taxon-name-part-type="species" reg="tomokunii">tomokunii</tp:taxon-name-part></tp:taxon-name></italic>; B. <italic><tp:taxon-name><tp:taxon-name-part taxon-name-part-type="genus" reg="Machilus">M.</tp:taxon-name-part> <tp:taxon-name-part taxon-name-part-type="species" reg="thunbergii">thunbergii</tp:taxon-name-part></tp:taxon-name></italic> planted in northern Honshu, damaged by <italic><tp:taxon-name><tp:taxon-name-part taxon-name-part-type="genus" reg="Acanthomoplax">A.</tp:taxon-name-part> <tp:taxon-name-part taxon-name-part-type="species" reg="tomokunii">tomokunii</tp:taxon-name-part></tp:taxon-name></italic> in captivity; C. <tp:taxon-name><tp:taxon-name-part taxon-name-part-type="genus" reg="Rhaphiolepis">Rhaphiolepis</tp:taxon-name-part> <tp:taxon-name-part taxon-name-part-type="species" reg="indica">indica</tp:taxon-name-part> <tp:taxon-name-part taxon-name-part-type="infraspecific-rank">var.</tp:taxon-name-part> <tp:taxon-name-part taxon-name-part-type="variety" reg="tashiroi">tashiroi</tp:taxon-name-part></tp:taxon-name> from Chichijima Island, damaged by <italic><tp:taxon-name><tp:taxon-name-part taxon-name-part-type="genus" reg="Omoplax">Omoplax</tp:taxon-name-part> <tp:taxon-name-part taxon-name-part-type="species" reg="desecta">desecta</tp:taxon-name-part></tp:taxon-name></italic>; D. <italic><tp:taxon-name><tp:taxon-name-part taxon-name-part-type="genus" reg="Calophyllum">Calophyllum</tp:taxon-name-part> <tp:taxon-name-part taxon-name-part-type="species" reg="inophyllum">inophyllum</tp:taxon-name-part></tp:taxon-name></italic> from Chichijima Island, damaged by <italic><tp:taxon-name><tp:taxon-name-part taxon-name-part-type="genus" reg="Omoplax">O.</tp:taxon-name-part> <tp:taxon-name-part taxon-name-part-type="species" reg="desecta">desecta</tp:taxon-name-part></tp:taxon-name></italic>; E. <tp:taxon-name><tp:taxon-name-part taxon-name-part-type="genus" reg="Neolitsea">Neolitsea</tp:taxon-name-part> <tp:taxon-name-part taxon-name-part-type="species" reg="sericea">sericea</tp:taxon-name-part> <tp:taxon-name-part taxon-name-part-type="infraspecific-rank">var.</tp:taxon-name-part> <tp:taxon-name-part taxon-name-part-type="variety" reg="aurata">aurata</tp:taxon-name-part></tp:taxon-name> Hahajima Island, damaged by <italic><tp:taxon-name><tp:taxon-name-part taxon-name-part-type="genus" reg="Omoplax">O.</tp:taxon-name-part> <tp:taxon-name-part taxon-name-part-type="species" reg="hisasuei">hisasuei</tp:taxon-name-part></tp:taxon-name></italic> sp. nov.; F. <italic><tp:taxon-name><tp:taxon-name-part taxon-name-part-type="genus" reg="Machilus">M.</tp:taxon-name-part> <tp:taxon-name-part taxon-name-part-type="species" reg="boninensis">boninensis</tp:taxon-name-part></tp:taxon-name></italic> from Hahajima Island, damaged by <italic><tp:taxon-name><tp:taxon-name-part taxon-name-part-type="genus" reg="Omoplax">O.</tp:taxon-name-part> <tp:taxon-name-part taxon-name-part-type="species" reg="inugusu">inugusu</tp:taxon-name-part></tp:taxon-name></italic> sp. nov.; G. <tp:taxon-name><tp:taxon-name-part taxon-name-part-type="genus" reg="Rhaphiolepis">R.</tp:taxon-name-part> <tp:taxon-name-part taxon-name-part-type="species" reg="indica">indica</tp:taxon-name-part> <tp:taxon-name-part taxon-name-part-type="infraspecific-rank">var.</tp:taxon-name-part> <tp:taxon-name-part taxon-name-part-type="variety" reg="tashiroi">tashiroi</tp:taxon-name-part></tp:taxon-name> from Mukojima Island, damaged by <italic><tp:taxon-name><tp:taxon-name-part taxon-name-part-type="genus" reg="Omoplax">O.</tp:taxon-name-part> <tp:taxon-name-part taxon-name-part-type="species" reg="karubei">karubei</tp:taxon-name-part></tp:taxon-name></italic> (photographs taken by Jinhyeong Park); H. <italic><tp:taxon-name><tp:taxon-name-part taxon-name-part-type="genus" reg="Machilus">M.</tp:taxon-name-part> <tp:taxon-name-part taxon-name-part-type="species" reg="kobu">kobu</tp:taxon-name-part></tp:taxon-name></italic> from Chichijima Island, damaged by <italic><tp:taxon-name><tp:taxon-name-part taxon-name-part-type="genus" reg="Omoplax">O.</tp:taxon-name-part> <tp:taxon-name-part taxon-name-part-type="species" reg="kobugashi">kobugashi</tp:taxon-name-part></tp:taxon-name></italic> sp. nov.; I. <tp:taxon-name><tp:taxon-name-part taxon-name-part-type="genus" reg="Neolitsea">N.</tp:taxon-name-part> <tp:taxon-name-part taxon-name-part-type="species" reg="sericea">sericea</tp:taxon-name-part> <tp:taxon-name-part taxon-name-part-type="infraspecific-rank">var.</tp:taxon-name-part> <tp:taxon-name-part taxon-name-part-type="variety" reg="aurata">aurata</tp:taxon-name-part></tp:taxon-name> Ototojima Island, damaged by <italic><tp:taxon-name><tp:taxon-name-part taxon-name-part-type="genus" reg="Omoplax">O.</tp:taxon-name-part> <tp:taxon-name-part taxon-name-part-type="species" reg="majorcarinae">majorcarinae</tp:taxon-name-part></tp:taxon-name></italic>.</p></caption><graphic xmlns:xlink="http://www.w3.org/1999/xlink" xlink:href="zookeys-1250-243_article-160064__-g017.jpg" position="float" orientation="portrait" xlink:type="simple" id="oo_1405208.jpg"><uri content-type="original_file" xlink:type="simple">https://binary.pensoft.net/fig/1405208</uri></graphic></fig></tp:treatment-sec><ref-list><ref id="B34"><mixed-citation xmlns:xlink="http://www.w3.org/1999/xlink" xlink:type="simple"><person-group><name name-style="western"><surname>Souma</surname><given-names>J</given-names></name></person-group> (<year>2022a</year>) <article-title>Two new species of the genus <italic><tp:taxon-name><tp:taxon-name-part taxon-name-part-type="subgenus">Omoplax</tp:taxon-name-part></tp:taxon-name></italic> (<tp:taxon-name><tp:taxon-name-part taxon-name-part-type="order">Hemiptera</tp:taxon-name-part></tp:taxon-name>: <tp:taxon-name><tp:taxon-name-part taxon-name-part-type="suborder">Heteroptera</tp:taxon-name-part></tp:taxon-name>: <tp:taxon-name><tp:taxon-name-part taxon-name-part-type="family">Tingidae</tp:taxon-name-part></tp:taxon-name>) from Mukojima Island, with new records of lace bugs endemic to the Ogasawara Islands, Japan.</article-title><source>Acta Entomologica Musei Nationalis Pragae</source><volume>62</volume>(<issue>1</issue>): <fpage>117</fpage>–<lpage>127</lpage>. <ext-link xlink:href="10.37520/aemnp.2022.008" ext-link-type="doi" xlink:type="simple">https://doi.org/10.37520/aemnp.2022.008</ext-link></mixed-citation></ref><ref id="B31"><mixed-citation xmlns:xlink="http://www.w3.org/1999/xlink" xlink:type="simple"><person-group><name name-style="western"><surname>Shimamoto</surname><given-names>S</given-names></name><name name-style="western"><surname>Ishikawa</surname><given-names>T</given-names></name></person-group> (<year>2023</year>) <article-title>Catalog of <tp:taxon-name><tp:taxon-name-part taxon-name-part-type="suborder">Heteroptera</tp:taxon-name-part></tp:taxon-name> (<tp:taxon-name><tp:taxon-name-part taxon-name-part-type="class">Insecta</tp:taxon-name-part></tp:taxon-name>, <tp:taxon-name><tp:taxon-name-part taxon-name-part-type="order">Hemiptera</tp:taxon-name-part></tp:taxon-name>) of the Ogasawara Islands.</article-title><source>Japanese Journal of Entomology</source><volume>26</volume>(<issue>2</issue>): <fpage>84</fpage>–<lpage>106</lpage>. [New Series] <ext-link xlink:href="10.20848/kontyu.26.2_84" ext-link-type="doi" xlink:type="simple">https://doi.org/10.20848/kontyu.26.2_84</ext-link></mixed-citation></ref><ref id="B36"><mixed-citation xmlns:xlink="http://www.w3.org/1999/xlink" xlink:type="simple"><person-group><name name-style="western"><surname>Souma</surname><given-names>J</given-names></name></person-group> (<year>2023</year>) <article-title>New Japanese names or recently revised scientific names for 31 species in 15 genera of lace bugs (<tp:taxon-name><tp:taxon-name-part taxon-name-part-type="suborder">Heteroptera</tp:taxon-name-part></tp:taxon-name>, <tp:taxon-name><tp:taxon-name-part taxon-name-part-type="family">Tingidae</tp:taxon-name-part></tp:taxon-name>).</article-title><source>Rostria</source><volume>68</volume>: <fpage>1</fpage>–<lpage>19</lpage>. [in Japanese]</mixed-citation></ref><ref id="B39"><mixed-citation xmlns:xlink="http://www.w3.org/1999/xlink" xlink:type="simple"><person-group><name name-style="western"><surname>Souma</surname><given-names>J</given-names></name><name name-style="western"><surname>Kamitani</surname><given-names>S</given-names></name></person-group> (<year>2021</year>) <article-title>Taxonomic review of the lace bug genus <italic><tp:taxon-name><tp:taxon-name-part taxon-name-part-type="subgenus">Omoplax</tp:taxon-name-part></tp:taxon-name></italic> (<tp:taxon-name><tp:taxon-name-part taxon-name-part-type="order">Hemiptera</tp:taxon-name-part></tp:taxon-name>: <tp:taxon-name><tp:taxon-name-part taxon-name-part-type="suborder">Heteroptera</tp:taxon-name-part></tp:taxon-name>: <tp:taxon-name><tp:taxon-name-part taxon-name-part-type="family">Tingidae</tp:taxon-name-part></tp:taxon-name>) endemic to “Oriental Galapagos” (the Ogasawara Islands, Japan) with the description of its new allied genus and species.</article-title><source>Entomological Science</source><volume>24</volume>(<issue>1</issue>): <fpage>3</fpage>–<lpage>11</lpage>. <ext-link xlink:href="10.1111/ens.12445" ext-link-type="doi" xlink:type="simple">https://doi.org/10.1111/ens.12445</ext-link></mixed-citation></ref><ref id="B40"><mixed-citation xmlns:xlink="http://www.w3.org/1999/xlink" xlink:type="simple"><person-group><name name-style="western"><surname>Štusák</surname><given-names>JM</given-names></name><name name-style="western"><surname>Stehlík</surname><given-names>JL</given-names></name></person-group> (<year>1978</year>) <article-title>Second contribution to the teratology of <tp:taxon-name><tp:taxon-name-part taxon-name-part-type="family">Tingidae</tp:taxon-name-part></tp:taxon-name> (<tp:taxon-name><tp:taxon-name-part taxon-name-part-type="suborder">Heteroptera</tp:taxon-name-part></tp:taxon-name>). Antennal anomalies. Acta Musei Moraviae.</article-title><source>Scientiae Biologicae</source><volume>63</volume>: <fpage>89</fpage>–<lpage>105</lpage>.</mixed-citation></ref><ref id="B11"><mixed-citation xmlns:xlink="http://www.w3.org/1999/xlink" xlink:type="simple">Government of Japan (<year>2010</year>) 3-2. Species List. In: Government of Japan (Eds) Letter of recommendation for inscription on the UNESCO World Natural Heritage sites: Ogasawara Islands: Supplementary information. Government of Japan, Tokyo, Japan 147–241. [in Japanese]</mixed-citation></ref><ref id="B44"><mixed-citation xmlns:xlink="http://www.w3.org/1999/xlink" xlink:type="simple"><person-group><name name-style="western"><surname>Tanaka</surname><given-names>N</given-names></name><name name-style="western"><surname>Matsui</surname><given-names>T</given-names></name></person-group> (<year>2007–2025</year>) PRDB: Phytosociological Relevé Database. <ext-link xlink:href="http://www.ffpri.affrc.go.jp/labs/prdb/index.html" ext-link-type="uri" xlink:type="simple">http://www.ffpri.affrc.go.jp/labs/prdb/index.html</ext-link> [Accessed 21 April 2025] [in Japanese]</mixed-citation></ref></ref-list></tp:taxon-treatment>
