# Supplementary material for: ﻿An illustrated key to the lace bugs (Hemiptera, Heteroptera, Tingidae) from “Oriental Galapagos” (the Ogasawara Islands, Japan), with descriptions of three new species of the endemic genus Omoplax Horváth, 1912
Source: Zookeys. 2025 Aug 29;1250:243–84. doi: 10.3897/zookeys.1250.160064 (PMC12413620; doi:10.3897/zookeys.1250.160064)
Supplement: XML Treatment for Omoplax hisasuei [file zookeys.1250.160064-treatment5.xml]

<!DOCTYPE tp:taxon-treatment
  PUBLIC "-//TaxonX//DTD Taxonomic Treatment Publishing DTD v0 20100105//EN" "tax-treatment-NSO.dtd">
<tp:taxon-treatment xmlns:tp="http://www.plazi.org/taxpub"><tp:treatment-meta><kwd-group><label>Taxon classification</label><kwd>
              <named-content content-type="kingdom">Animalia</named-content>
            </kwd><kwd>
              <named-content content-type="order">Hemiptera</named-content>
            </kwd><kwd>
              <named-content content-type="family">Tingidae</named-content>
            </kwd></kwd-group><mixed-citation publication-type="journal"><person-group><name><surname>Souma</surname><given-names>Jun</given-names></name></person-group><article-title>﻿An illustrated key to the lace bugs (<tp:taxon-name><tp:taxon-name-part taxon-name-part-type="order">Hemiptera</tp:taxon-name-part></tp:taxon-name>, <tp:taxon-name><tp:taxon-name-part taxon-name-part-type="suborder">Heteroptera</tp:taxon-name-part></tp:taxon-name>, <tp:taxon-name><tp:taxon-name-part taxon-name-part-type="family">Tingidae</tp:taxon-name-part></tp:taxon-name>) from “Oriental Galapagos” (the Ogasawara Islands, Japan), with descriptions of three new species of the endemic genus <italic><tp:taxon-name><tp:taxon-name-part taxon-name-part-type="subgenus" reg="Omoplax">Omoplax</tp:taxon-name-part></tp:taxon-name></italic> Horváth, 1912</article-title><source>Zookeys</source><day>29</day><month>08</month><year>2025</year><volume>1250</volume><fpage>243</fpage><lpage>284</lpage><pub-id pub-id-type="doi">10.3897/zookeys.1250.160064</pub-id></mixed-citation></tp:treatment-meta><tp:nomenclature><label>﻿</label><tp:taxon-name><object-id xmlns:xlink="http://www.w3.org/1999/xlink" content-type="arpha" xlink:type="simple">B56AA5BF-2090-5550-A354-519D2630BF7B</object-id>
            <tp:taxon-name-part taxon-name-part-type="genus" reg="Omoplax">Omoplax</tp:taxon-name-part>
            <tp:taxon-name-part taxon-name-part-type="species" reg="hisasuei">hisasuei</tp:taxon-name-part>
            <object-id xmlns:xlink="http://www.w3.org/1999/xlink" content-type="zoobank" xlink:type="simple">https://zoobank.org/F582D0F4-8C7B-47E5-B8A1-307D9B265ADA</object-id>
          </tp:taxon-name><tp:taxon-status xmlns:xlink="http://www.w3.org/1999/xlink" xlink:type="simple">sp. nov.</tp:taxon-status><xref ref-type="fig" rid="F1">Figs 1C</xref><xref ref-type="fig" rid="F2">, 2C</xref><xref ref-type="fig" rid="F3">, 3C</xref><xref ref-type="fig" rid="F4">, 4C</xref><xref ref-type="fig" rid="F5">, 5C</xref><xref ref-type="fig" rid="F6">, 6C</xref><xref ref-type="fig" rid="F7">, 7C</xref><xref ref-type="fig" rid="F8">, 8C</xref><xref ref-type="fig" rid="F9">, 9C</xref><xref ref-type="fig" rid="F10">, 10C</xref><xref ref-type="fig" rid="F11">, 11C</xref><xref ref-type="fig" rid="F12">, 12C</xref><xref ref-type="fig" rid="F13">, 13C</xref><xref ref-type="fig" rid="F14">, 14C</xref><xref ref-type="fig" rid="F15">, 15I</xref></tp:nomenclature><tp:treatment-sec sec-type="type material" id="SECID0EDCAI"><title>Type material.</title><p><bold><italic>Holotype</italic></bold>, Japan • ♂; Ogasawara Isls., Hahajima Is., Mt. Kuwanoki; <tp:taxon-name><tp:taxon-name-part taxon-name-part-type="genus" reg="Neolitsea">Neolitsea</tp:taxon-name-part> <tp:taxon-name-part taxon-name-part-type="species" reg="sericea">sericea</tp:taxon-name-part> <tp:taxon-name-part taxon-name-part-type="infraspecific-rank">var.</tp:taxon-name-part> <tp:taxon-name-part taxon-name-part-type="variety" reg="aurata">aurata</tp:taxon-name-part></tp:taxon-name>; 29 Sep. 2024; J. Souma leg.; <named-content xmlns:xlink="http://www.w3.org/1999/xlink" content-type="dwc:institutional_code" xlink:title="Shirakami Research Center for Environmental Sciences, Faculty of Agriculture and Life Science, Hirosaki University" xlink:href="http://grbio.org/institution/hirosaki-university" xlink:type="simple">SIHU</named-content>. <bold><italic>Paratypes</italic></bold>, Japan • 6 ♂♂ 5 ♀♀; same data as for holotype; <named-content xmlns:xlink="http://www.w3.org/1999/xlink" content-type="dwc:institutional_code" xlink:title="Shirakami Research Center for Environmental Sciences, Faculty of Agriculture and Life Science, Hirosaki University" xlink:href="http://grbio.org/institution/hirosaki-university" xlink:type="simple">SIHU</named-content> • 1 ♂ 1 ♀; same locality and date data as for holotype; Y. Hisasue leg.; <named-content xmlns:xlink="http://www.w3.org/1999/xlink" content-type="dwc:institutional_code" xlink:title="Shirakami Research Center for Environmental Sciences, Faculty of Agriculture and Life Science, Hirosaki University" xlink:href="http://grbio.org/institution/hirosaki-university" xlink:type="simple">SIHU</named-content> • 1 ♂; same locality, host plant, and collector data as for holotype; 8 Mar. 2025; <named-content xmlns:xlink="http://www.w3.org/1999/xlink" content-type="dwc:institutional_code" xlink:title="Shirakami Research Center for Environmental Sciences, Faculty of Agriculture and Life Science, Hirosaki University" xlink:href="http://grbio.org/institution/hirosaki-university" xlink:type="simple">SIHU</named-content> • 2 ♂♂; same locality, host plant, and collector data as for holotype; 9 Mar. 2025; <named-content xmlns:xlink="http://www.w3.org/1999/xlink" content-type="dwc:institutional_code" xlink:title="Shirakami Research Center for Environmental Sciences, Faculty of Agriculture and Life Science, Hirosaki University" xlink:href="http://grbio.org/institution/hirosaki-university" xlink:type="simple">SIHU</named-content> • 13 ♂♂ 14 ♀♀; same locality data as for holotype; 22 May 2025; S. Shimamoto leg.; <named-content xmlns:xlink="http://www.w3.org/1999/xlink" content-type="dwc:institutional_code" xlink:title="Shirakami Research Center for Environmental Sciences, Faculty of Agriculture and Life Science, Hirosaki University" xlink:href="http://grbio.org/institution/hirosaki-university" xlink:type="simple">SIHU</named-content>.</p></tp:treatment-sec><tp:treatment-sec sec-type="material" id="SECID0E1DAI"><title>Additional material examined.</title><p><bold><italic>Non-types</italic></bold>, Japan • 1 fifth instar nymph; same locality and date data as for holotype; Y. Hisasue leg.; <named-content xmlns:xlink="http://www.w3.org/1999/xlink" content-type="dwc:institutional_code" xlink:title="Shirakami Research Center for Environmental Sciences, Faculty of Agriculture and Life Science, Hirosaki University" xlink:href="http://grbio.org/institution/hirosaki-university" xlink:type="simple">SIHU</named-content>. The single nymph recorded above is in poor condition and is thus not described in the present study.</p></tp:treatment-sec><tp:treatment-sec sec-type="diagnosis" id="SECID0EJEAI"><title>Diagnosis.</title><p><italic><tp:taxon-name><tp:taxon-name-part taxon-name-part-type="genus" reg="Omoplax">Omoplax</tp:taxon-name-part> <tp:taxon-name-part taxon-name-part-type="species" reg="hisasuei">hisasuei</tp:taxon-name-part></tp:taxon-name></italic> sp. nov. is recognized among the other <italic><tp:taxon-name><tp:taxon-name-part taxon-name-part-type="subgenus" reg="Omoplax">Omoplax</tp:taxon-name-part></tp:taxon-name></italic> species based on a combination of the following characteristics: rostrum reaching middle part of mesosternum (Fig. <xref ref-type="fig" rid="F11">11C</xref>); pronotal disc pale brown (Figs <xref ref-type="fig" rid="F3">3C</xref>, <xref ref-type="fig" rid="F4">4C</xref>, <xref ref-type="fig" rid="F5">5C</xref>, <xref ref-type="fig" rid="F6">6C</xref>); hood less than 0.5 times as wide as maximum width of head across compound eyes, not reaching apex of clypeus (Fig. <xref ref-type="fig" rid="F14">14C</xref>); paranotum with areolae throughout its length; anterior margin of hemelytron strongly curved downward in apical half (Figs <xref ref-type="fig" rid="F7">7C</xref>, <xref ref-type="fig" rid="F8">8C</xref>, <xref ref-type="fig" rid="F9">9C</xref>, <xref ref-type="fig" rid="F10">10C</xref>); subcostal and discoidal areas of hemelytron united; costal area wider than fused subcostal and discoidal areas; Sc (subcosta) vein of hemelytron indistinct in apical part of dorsal view; R+M (fused radius and media) vein of hemelytron indistinct, not carinate; and ventral surface of body dark brown to black (Figs <xref ref-type="fig" rid="F12">12C</xref>, <xref ref-type="fig" rid="F13">13C</xref>).</p></tp:treatment-sec><tp:treatment-sec sec-type="description" id="SECID0ERGAI"><title>Description.</title><p><bold>Male.</bold> Head, antenna, calli, and legs in various shades of brown; pronotal disc, hood, median carina of pronotum, paranotum, posterior process, and hemelytron pale brown; markings on dorsum and ventral surface of body dark brown to black; compound eye dark red; areolae of pronotum and hemelytron transparent; pubescence on body yellowish (Figs <xref ref-type="fig" rid="F1">1C</xref>, <xref ref-type="fig" rid="F3">3C</xref>, <xref ref-type="fig" rid="F5">5C</xref>, <xref ref-type="fig" rid="F7">7C</xref>, <xref ref-type="fig" rid="F9">9C</xref>, <xref ref-type="fig" rid="F11">11C</xref>, <xref ref-type="fig" rid="F12">12C</xref>).</p><p>Body ovate; pubescence on body distinctly shorter than radius of compound eye (Figs <xref ref-type="fig" rid="F1">1C</xref>, <xref ref-type="fig" rid="F12">12C</xref>). Head (Figs <xref ref-type="fig" rid="F3">3C</xref>, <xref ref-type="fig" rid="F5">5C</xref>) glabrous; pair of frontal spines separated from each other at apices, not reaching apex of clypeus, occasionally reduced; median spine not reaching bases of frontal spines, occasionally reduced; pair of occipital spines not reaching anterior margin of compound eyes, occasionally reduced; antenniferous tubercle obtuse, curved inward, longer than frontal spines; vertex and clypeus smooth. Compound eye round in dorsal view. Antenna densely covered with minute pubescence on segments I to III and long pubescence on segment IV; pubescence on segment IV longer than pubescence on other parts of body; segment I cylindrical, shorter than segment IV; segment II cylindrical, shortest among antennal segments; segment III linear, longest amongst antennal segments; segment IV fusiform. Bucculae closed at anterior ends, with 3 rows of areolae at highest part. Rostrum (Fig. <xref ref-type="fig" rid="F11">11C</xref>) reaching middle part of mesosternum.</p><p>Pronotum (Figs <xref ref-type="fig" rid="F1">1C</xref>, <xref ref-type="fig" rid="F3">3C</xref>, <xref ref-type="fig" rid="F5">5C</xref>) glabrous. Pronotal disc coarsely punctate. Hood shorter than median carina of pronotum, higher than median carina, with 3–4 rows of areolae at highest part, less than 0.5 times as wide as maximum width of head across compound eyes, not reaching apex of clypeus, without robust denticles throughout its length; dorsal margin arched; posterior margin extending to anterior part of pronotal disc. Collar not covering compound eye. Median carina straight, extending to apex of posterior process, with 1–2 rows of areolae at highest part, without robust denticles throughout its length; dorsal margin arched. Calli smooth. Paranotum subvertical, widened posteriad, with a single row of areolae in anterior half and 2 rows in posterior half; outer margin gently curved outward throughout its length, without robust denticles throughout its length. Posterior process triangular; apex rounded.</p><fig id="F6" position="float" orientation="portrait"><object-id xmlns:xlink="http://www.w3.org/1999/xlink" content-type="doi" xlink:type="simple">10.3897/zookeys.1250.160064.figure6</object-id><object-id xmlns:xlink="http://www.w3.org/1999/xlink" content-type="arpha" xlink:type="simple">AE2BFA6B-7DEC-5EF5-88FC-57FD6E25500E</object-id><label>Figure 6.</label><caption><p>Female pronota of eight tingid species endemic to the Ogasawara Islands, Japan, dorsolateral view. A. <italic><tp:taxon-name><tp:taxon-name-part taxon-name-part-type="genus" reg="Acanthomoplax">Acanthomoplax</tp:taxon-name-part> <tp:taxon-name-part taxon-name-part-type="species" reg="tomokunii">tomokunii</tp:taxon-name-part></tp:taxon-name></italic>; B. <italic><tp:taxon-name><tp:taxon-name-part taxon-name-part-type="genus" reg="Omoplax">Omoplax</tp:taxon-name-part> <tp:taxon-name-part taxon-name-part-type="species" reg="desecta">desecta</tp:taxon-name-part></tp:taxon-name></italic>; C. <italic><tp:taxon-name><tp:taxon-name-part taxon-name-part-type="genus" reg="Omoplax">O.</tp:taxon-name-part> <tp:taxon-name-part taxon-name-part-type="species" reg="hisasuei">hisasuei</tp:taxon-name-part></tp:taxon-name></italic> sp. nov.; D. <italic><tp:taxon-name><tp:taxon-name-part taxon-name-part-type="genus" reg="Omoplax">O.</tp:taxon-name-part> <tp:taxon-name-part taxon-name-part-type="species" reg="inugusu">inugusu</tp:taxon-name-part></tp:taxon-name></italic> sp. nov.; E. <italic><tp:taxon-name><tp:taxon-name-part taxon-name-part-type="genus" reg="Omoplax">O.</tp:taxon-name-part> <tp:taxon-name-part taxon-name-part-type="species" reg="karubei">karubei</tp:taxon-name-part></tp:taxon-name></italic>; F. <italic><tp:taxon-name><tp:taxon-name-part taxon-name-part-type="genus" reg="Omoplax">O.</tp:taxon-name-part> <tp:taxon-name-part taxon-name-part-type="species" reg="kobugashi">kobugashi</tp:taxon-name-part></tp:taxon-name></italic> sp. nov.; G. <italic><tp:taxon-name><tp:taxon-name-part taxon-name-part-type="genus" reg="Omoplax">O.</tp:taxon-name-part> <tp:taxon-name-part taxon-name-part-type="species" reg="majorcarinae">majorcarinae</tp:taxon-name-part></tp:taxon-name></italic>; H. <italic><tp:taxon-name><tp:taxon-name-part taxon-name-part-type="genus" reg="Omoplax">O.</tp:taxon-name-part> <tp:taxon-name-part taxon-name-part-type="species" reg="mukojimensis">mukojimensis</tp:taxon-name-part></tp:taxon-name></italic>.</p></caption><graphic xmlns:xlink="http://www.w3.org/1999/xlink" xlink:href="zookeys-1250-243_article-160064__-g006.jpg" position="float" orientation="portrait" xlink:type="simple" id="oo_1405197.jpg"><uri content-type="original_file" xlink:type="simple">https://binary.pensoft.net/fig/1405197</uri></graphic></fig><p>Hemelytron (Figs <xref ref-type="fig" rid="F7">7C</xref>, <xref ref-type="fig" rid="F9">9C</xref>) glabrous, extending beyond apex of abdomen; anterior margin strongly curved downward in apical half; apices separated from each other at rest; subcostal and discoidal areas united; costal area wider than fused subcostal and discoidal areas, with 4–5 rows of areolae at widest part; fused subcostal and discoidal areas with 7 rows of areolae at widest part; sutural area with 4–5 rows of areolae at widest part; hypocostal lamina with a single row of areolae throughout its length; Sc (subcostal) and Hc (hypocosta) veins distinct throughout their respective length; R+M (fused radius and media) and Cu (cubitus) veins indistinct throughout their respective length, not carinate; Sc and R+M veins without robust denticles throughout their respective length; Sc vein indistinct in apical part of dorsal view.</p><fig id="F7" position="float" orientation="portrait"><object-id xmlns:xlink="http://www.w3.org/1999/xlink" content-type="doi" xlink:type="simple">10.3897/zookeys.1250.160064.figure7</object-id><object-id xmlns:xlink="http://www.w3.org/1999/xlink" content-type="arpha" xlink:type="simple">E2B17EF8-6A00-52D9-BC4A-4E34D73DD08E</object-id><label>Figure 7.</label><caption><p>Male hemelytra of seven tingid species endemic to the Ogasawara Islands, Japan, dorsal view. A. <italic><tp:taxon-name><tp:taxon-name-part taxon-name-part-type="genus" reg="Acanthomoplax">Acanthomoplax</tp:taxon-name-part> <tp:taxon-name-part taxon-name-part-type="species" reg="tomokunii">tomokunii</tp:taxon-name-part></tp:taxon-name></italic>; B. <italic><tp:taxon-name><tp:taxon-name-part taxon-name-part-type="genus" reg="Omoplax">Omoplax</tp:taxon-name-part> <tp:taxon-name-part taxon-name-part-type="species" reg="desecta">desecta</tp:taxon-name-part></tp:taxon-name></italic>; C. <italic><tp:taxon-name><tp:taxon-name-part taxon-name-part-type="genus" reg="Omoplax">O.</tp:taxon-name-part> <tp:taxon-name-part taxon-name-part-type="species" reg="hisasuei">hisasuei</tp:taxon-name-part></tp:taxon-name></italic> sp. nov.; D. <italic><tp:taxon-name><tp:taxon-name-part taxon-name-part-type="genus" reg="Omoplax">O.</tp:taxon-name-part> <tp:taxon-name-part taxon-name-part-type="species" reg="inugusu">inugusu</tp:taxon-name-part></tp:taxon-name></italic> sp. nov.; E. <italic><tp:taxon-name><tp:taxon-name-part taxon-name-part-type="genus" reg="Omoplax">O.</tp:taxon-name-part> <tp:taxon-name-part taxon-name-part-type="species" reg="karubei">karubei</tp:taxon-name-part></tp:taxon-name></italic>; F. <italic><tp:taxon-name><tp:taxon-name-part taxon-name-part-type="genus" reg="Omoplax">O.</tp:taxon-name-part> <tp:taxon-name-part taxon-name-part-type="species" reg="kobugashi">kobugashi</tp:taxon-name-part></tp:taxon-name></italic> sp. nov.; G. <italic><tp:taxon-name><tp:taxon-name-part taxon-name-part-type="genus" reg="Omoplax">O.</tp:taxon-name-part> <tp:taxon-name-part taxon-name-part-type="species" reg="majorcarinae">majorcarinae</tp:taxon-name-part></tp:taxon-name></italic>.</p></caption><graphic xmlns:xlink="http://www.w3.org/1999/xlink" xlink:href="zookeys-1250-243_article-160064__-g007.jpg" position="float" orientation="portrait" xlink:type="simple" id="oo_1405198.jpg"><uri content-type="original_file" xlink:type="simple">https://binary.pensoft.net/fig/1405198</uri></graphic></fig><p>Thoracic pleura smooth in anterior part, coarsely punctate in posterior part. Ostiolar peritreme oblong. Sternal laminae (Fig. <xref ref-type="fig" rid="F11">11C</xref>) lower than bucculae; pro- and mesosternal laminae open at both anterior and posterior ends; metasternal laminae as high as mesosternal laminae, open at anterior ends, fused with each other at posterior ends. Legs (Fig. <xref ref-type="fig" rid="F1">1C</xref>) smooth, covered with pubescence; femora thickest at middle. Abdomen ellipsoidal. Terminalia (Fig. <xref ref-type="fig" rid="F12">12C</xref>) pentagonal in ventral view, covered with pubescence.</p><fig id="F8" position="float" orientation="portrait"><object-id xmlns:xlink="http://www.w3.org/1999/xlink" content-type="doi" xlink:type="simple">10.3897/zookeys.1250.160064.figure8</object-id><object-id xmlns:xlink="http://www.w3.org/1999/xlink" content-type="arpha" xlink:type="simple">78B75861-F320-5FC3-8F79-64799CF16738</object-id><label>Figure 8.</label><caption><p>Female hemelytra of eight tingid species endemic to the Ogasawara Islands, Japan, dorsal view. A. <italic><tp:taxon-name><tp:taxon-name-part taxon-name-part-type="genus" reg="Acanthomoplax">Acanthomoplax</tp:taxon-name-part> <tp:taxon-name-part taxon-name-part-type="species" reg="tomokunii">tomokunii</tp:taxon-name-part></tp:taxon-name></italic>; B. <italic><tp:taxon-name><tp:taxon-name-part taxon-name-part-type="genus" reg="Omoplax">Omoplax</tp:taxon-name-part> <tp:taxon-name-part taxon-name-part-type="species" reg="desecta">desecta</tp:taxon-name-part></tp:taxon-name></italic>; C. <italic><tp:taxon-name><tp:taxon-name-part taxon-name-part-type="genus" reg="Omoplax">O.</tp:taxon-name-part> <tp:taxon-name-part taxon-name-part-type="species" reg="hisasuei">hisasuei</tp:taxon-name-part></tp:taxon-name></italic> sp. nov.; D. <italic><tp:taxon-name><tp:taxon-name-part taxon-name-part-type="genus" reg="Omoplax">O.</tp:taxon-name-part> <tp:taxon-name-part taxon-name-part-type="species" reg="inugusu">inugusu</tp:taxon-name-part></tp:taxon-name></italic> sp. nov.; E. <italic><tp:taxon-name><tp:taxon-name-part taxon-name-part-type="genus" reg="Omoplax">O.</tp:taxon-name-part> <tp:taxon-name-part taxon-name-part-type="species" reg="karubei">karubei</tp:taxon-name-part></tp:taxon-name></italic>; F. <italic><tp:taxon-name><tp:taxon-name-part taxon-name-part-type="genus" reg="Omoplax">O.</tp:taxon-name-part> <tp:taxon-name-part taxon-name-part-type="species" reg="kobugashi">kobugashi</tp:taxon-name-part></tp:taxon-name></italic> sp. nov.; G. <italic><tp:taxon-name><tp:taxon-name-part taxon-name-part-type="genus" reg="Omoplax">O.</tp:taxon-name-part> <tp:taxon-name-part taxon-name-part-type="species" reg="majorcarinae">majorcarinae</tp:taxon-name-part></tp:taxon-name></italic>; H. <italic><tp:taxon-name><tp:taxon-name-part taxon-name-part-type="genus" reg="Omoplax">O.</tp:taxon-name-part> <tp:taxon-name-part taxon-name-part-type="species" reg="mukojimensis">mukojimensis</tp:taxon-name-part></tp:taxon-name></italic>.</p></caption><graphic xmlns:xlink="http://www.w3.org/1999/xlink" xlink:href="zookeys-1250-243_article-160064__-g008.jpg" position="float" orientation="portrait" xlink:type="simple" id="oo_1405199.jpg"><uri content-type="original_file" xlink:type="simple">https://binary.pensoft.net/fig/1405199</uri></graphic></fig><p>Measurements (<italic>n</italic> = 24). Body length with hemelytra 3.05–3.30 mm; maximum width of body across hemelytra 1.65–1.75 mm; length of antennal segments I to IV 0.20 mm, 0.10 mm, 1.20 mm, and 0.70 mm, respectively; pronotal length 1.10–1.20 mm; pronotal width across paranota 0.80–0.85 mm; hemelytral length 2.40–2.55 mm; maximum width of hemelytron 0.95–1.00 mm.</p><fig id="F9" position="float" orientation="portrait"><object-id xmlns:xlink="http://www.w3.org/1999/xlink" content-type="doi" xlink:type="simple">10.3897/zookeys.1250.160064.figure9</object-id><object-id xmlns:xlink="http://www.w3.org/1999/xlink" content-type="arpha" xlink:type="simple">9A387BBD-2AB7-5DA2-ACB0-E97616B7262C</object-id><label>Figure 9.</label><caption><p>Male hemelytra of seven tingid species endemic to the Ogasawara Islands, Japan, dorsolateral view. A. <italic><tp:taxon-name><tp:taxon-name-part taxon-name-part-type="genus" reg="Acanthomoplax">Acanthomoplax</tp:taxon-name-part> <tp:taxon-name-part taxon-name-part-type="species" reg="tomokunii">tomokunii</tp:taxon-name-part></tp:taxon-name></italic>; B. <italic><tp:taxon-name><tp:taxon-name-part taxon-name-part-type="genus" reg="Omoplax">Omoplax</tp:taxon-name-part> <tp:taxon-name-part taxon-name-part-type="species" reg="desecta">desecta</tp:taxon-name-part></tp:taxon-name></italic>; C. <italic><tp:taxon-name><tp:taxon-name-part taxon-name-part-type="genus" reg="Omoplax">O.</tp:taxon-name-part> <tp:taxon-name-part taxon-name-part-type="species" reg="hisasuei">hisasuei</tp:taxon-name-part></tp:taxon-name></italic> sp. nov.; D. <italic><tp:taxon-name><tp:taxon-name-part taxon-name-part-type="genus" reg="Omoplax">O.</tp:taxon-name-part> <tp:taxon-name-part taxon-name-part-type="species" reg="inugusu">inugusu</tp:taxon-name-part></tp:taxon-name></italic> sp. nov.; E. <italic><tp:taxon-name><tp:taxon-name-part taxon-name-part-type="genus" reg="Omoplax">O.</tp:taxon-name-part> <tp:taxon-name-part taxon-name-part-type="species" reg="karubei">karubei</tp:taxon-name-part></tp:taxon-name></italic>; F. <italic><tp:taxon-name><tp:taxon-name-part taxon-name-part-type="genus" reg="Omoplax">O.</tp:taxon-name-part> <tp:taxon-name-part taxon-name-part-type="species" reg="kobugashi">kobugashi</tp:taxon-name-part></tp:taxon-name></italic> sp. nov.; G. <italic><tp:taxon-name><tp:taxon-name-part taxon-name-part-type="genus" reg="Omoplax">O.</tp:taxon-name-part> <tp:taxon-name-part taxon-name-part-type="species" reg="majorcarinae">majorcarinae</tp:taxon-name-part></tp:taxon-name></italic>.</p></caption><graphic xmlns:xlink="http://www.w3.org/1999/xlink" xlink:href="zookeys-1250-243_article-160064__-g009.jpg" position="float" orientation="portrait" xlink:type="simple" id="oo_1405200.jpg"><uri content-type="original_file" xlink:type="simple">https://binary.pensoft.net/fig/1405200</uri></graphic></fig><p><bold>Female.</bold> General habitus very similar to that of male (Figs <xref ref-type="fig" rid="F2">2C</xref>, <xref ref-type="fig" rid="F4">4C</xref>, <xref ref-type="fig" rid="F6">6C</xref>, <xref ref-type="fig" rid="F8">8C</xref>, <xref ref-type="fig" rid="F10">10C</xref>, <xref ref-type="fig" rid="F13">13C</xref>) except for the following characters: body wider than in male; antennal segments III and IV shorter than in male; hemelytron usually wider than in male; and apical part of abdomen pentagonal in ventral view.</p><p>Measurements (<italic>n</italic> = 20). Body length with hemelytra 3.15–3.35 mm; maximum width of body across hemelytra 1.85–1.95 mm; length of antennal segments I to IV 0.20 mm, 0.10 mm, 1.10 mm, and 0.60 mm, respectively; pronotal length 1.15–1.20 mm; pronotal width across paranota 0.80–0.85 mm; hemelytral length 2.45–2.55 mm; maximum width of hemelytron 1.00–1.05 mm.</p></tp:treatment-sec><tp:treatment-sec sec-type="remarks" id="SECID0ETWAI"><title>Remarks.</title><p>Among all the species of <italic><tp:taxon-name><tp:taxon-name-part taxon-name-part-type="subgenus" reg="Omoplax">Omoplax</tp:taxon-name-part></tp:taxon-name></italic>, <italic><tp:taxon-name><tp:taxon-name-part taxon-name-part-type="genus" reg="Omoplax">O.</tp:taxon-name-part> <tp:taxon-name-part taxon-name-part-type="species" reg="hisasuei">hisasuei</tp:taxon-name-part></tp:taxon-name></italic> sp. nov. strongly resembles <italic><tp:taxon-name><tp:taxon-name-part taxon-name-part-type="genus" reg="Omoplax">O.</tp:taxon-name-part> <tp:taxon-name-part taxon-name-part-type="species" reg="majorcarinae">majorcarinae</tp:taxon-name-part></tp:taxon-name></italic> and <italic><tp:taxon-name><tp:taxon-name-part taxon-name-part-type="genus" reg="Omoplax">O.</tp:taxon-name-part> <tp:taxon-name-part taxon-name-part-type="species" reg="mukojimensis">mukojimensis</tp:taxon-name-part></tp:taxon-name></italic> in terms of its general habitus. However, based on a comparison of the type material of the new species together with the holotype or non-type material and the original descriptions (<xref ref-type="bibr" rid="B12">Guilbert 2001</xref>; <xref ref-type="bibr" rid="B34">Souma 2022a</xref>) of <italic><tp:taxon-name><tp:taxon-name-part taxon-name-part-type="genus" reg="Omoplax">O.</tp:taxon-name-part> <tp:taxon-name-part taxon-name-part-type="species" reg="majorcarinae">majorcarinae</tp:taxon-name-part></tp:taxon-name></italic> and <italic><tp:taxon-name><tp:taxon-name-part taxon-name-part-type="genus" reg="Omoplax">O.</tp:taxon-name-part> <tp:taxon-name-part taxon-name-part-type="species" reg="mukojimensis">mukojimensis</tp:taxon-name-part></tp:taxon-name></italic>, three main characteristics were recognized to easily differentiate <italic><tp:taxon-name><tp:taxon-name-part taxon-name-part-type="genus" reg="Omoplax">O.</tp:taxon-name-part> <tp:taxon-name-part taxon-name-part-type="species" reg="hisasuei">hisasuei</tp:taxon-name-part></tp:taxon-name></italic> sp. nov. from <italic><tp:taxon-name><tp:taxon-name-part taxon-name-part-type="genus" reg="Omoplax">O.</tp:taxon-name-part> <tp:taxon-name-part taxon-name-part-type="species" reg="majorcarinae">majorcarinae</tp:taxon-name-part></tp:taxon-name></italic> and <italic><tp:taxon-name><tp:taxon-name-part taxon-name-part-type="genus" reg="Omoplax">O.</tp:taxon-name-part> <tp:taxon-name-part taxon-name-part-type="species" reg="mukojimensis">mukojimensis</tp:taxon-name-part></tp:taxon-name></italic> (Figs <xref ref-type="fig" rid="F3">3C, G</xref>, <xref ref-type="fig" rid="F4">4C, G, H</xref>, <xref ref-type="fig" rid="F5">5C, G</xref>, <xref ref-type="fig" rid="F6">6C, G, H</xref>, <xref ref-type="fig" rid="F7">7C, G</xref>, <xref ref-type="fig" rid="F8">8C, G, H</xref>, <xref ref-type="fig" rid="F9">9C, G</xref>, <xref ref-type="fig" rid="F10">10C, G, H</xref>, <xref ref-type="fig" rid="F14">14C, G, H</xref>): hood less than 0.5 times as wide as maximum width of head across compound eyes (more than 0.5 times as wide as maximum width of head across compound eyes in <italic><tp:taxon-name><tp:taxon-name-part taxon-name-part-type="genus" reg="Omoplax">O.</tp:taxon-name-part> <tp:taxon-name-part taxon-name-part-type="species" reg="majorcarinae">majorcarinae</tp:taxon-name-part></tp:taxon-name></italic> and <italic><tp:taxon-name><tp:taxon-name-part taxon-name-part-type="genus" reg="Omoplax">O.</tp:taxon-name-part> <tp:taxon-name-part taxon-name-part-type="species" reg="mukojimensis">mukojimensis</tp:taxon-name-part></tp:taxon-name></italic>); paranotum with areolae throughout its length (without areolae in middle part, with areolae in remaining parts in <italic><tp:taxon-name><tp:taxon-name-part taxon-name-part-type="genus" reg="Omoplax">O.</tp:taxon-name-part> <tp:taxon-name-part taxon-name-part-type="species" reg="majorcarinae">majorcarinae</tp:taxon-name-part></tp:taxon-name></italic>); and costal area wider than fused subcostal and discoidal areas (narrower than fused subcostal and discoidal areas in <italic><tp:taxon-name><tp:taxon-name-part taxon-name-part-type="genus" reg="Omoplax">O.</tp:taxon-name-part> <tp:taxon-name-part taxon-name-part-type="species" reg="majorcarinae">majorcarinae</tp:taxon-name-part></tp:taxon-name></italic> and <italic><tp:taxon-name><tp:taxon-name-part taxon-name-part-type="genus" reg="Omoplax">O.</tp:taxon-name-part> <tp:taxon-name-part taxon-name-part-type="species" reg="mukojimensis">mukojimensis</tp:taxon-name-part></tp:taxon-name></italic>). Morphological differences between <italic><tp:taxon-name><tp:taxon-name-part taxon-name-part-type="genus" reg="Omoplax">O.</tp:taxon-name-part> <tp:taxon-name-part taxon-name-part-type="species" reg="hisasuei">hisasuei</tp:taxon-name-part></tp:taxon-name></italic> sp. nov. and the four other <italic><tp:taxon-name><tp:taxon-name-part taxon-name-part-type="subgenus" reg="Omoplax">Omoplax</tp:taxon-name-part></tp:taxon-name></italic> species are presented in the identification key below.</p></tp:treatment-sec><tp:treatment-sec sec-type="distribution" id="SECID0EN4AI"><title>Distribution.</title><p>Japan: Ogasawara Islands: Hahajima Group (Hahajima Island) (Fig. <xref ref-type="fig" rid="F19">19</xref>). <italic><tp:taxon-name><tp:taxon-name-part taxon-name-part-type="genus" reg="Omoplax">Omoplax</tp:taxon-name-part> <tp:taxon-name-part taxon-name-part-type="species" reg="hisasuei">hisasuei</tp:taxon-name-part></tp:taxon-name></italic> sp. nov. is endemic to Hahajima Island.</p></tp:treatment-sec><tp:treatment-sec sec-type="etymology" id="SECID0EC5AI"><title>Etymology.</title><p>This new species is named in honor of Yu Hisasue, a Japanese hymenopterist who collected some of the paratypes and has contributed to clarifying the species diversity of insects from the Ogasawara Islands.</p></tp:treatment-sec><tp:treatment-sec sec-type="host" id="SECID0EH5AI"><title>Host plant.</title><p>Only <tp:taxon-name><tp:taxon-name-part taxon-name-part-type="genus" reg="Neolitsea">Neolitsea</tp:taxon-name-part> <tp:taxon-name-part taxon-name-part-type="species" reg="sericea">sericea</tp:taxon-name-part> <tp:taxon-name-part taxon-name-part-type="infraspecific-rank">var.</tp:taxon-name-part> <tp:taxon-name-part taxon-name-part-type="variety" reg="aurata">aurata</tp:taxon-name-part></tp:taxon-name> (<tp:taxon-name><tp:taxon-name-part taxon-name-part-type="family">Lauraceae</tp:taxon-name-part></tp:taxon-name>) (Fig. <xref ref-type="fig" rid="F17">17E</xref>), which is also known as “Kinshokudamo”, was confirmed as a host plant for <italic><tp:taxon-name><tp:taxon-name-part taxon-name-part-type="genus" reg="Omoplax">Omoplax</tp:taxon-name-part> <tp:taxon-name-part taxon-name-part-type="species" reg="hisasuei">hisasuei</tp:taxon-name-part></tp:taxon-name></italic> sp. nov. through field and captive observations of adults and nymphs, suggesting the possibility of monophagy for this lace bug species.</p></tp:treatment-sec><tp:treatment-sec sec-type="Bionomics" id="SECID0ES6AI"><title>Bionomics.</title><p><italic><tp:taxon-name><tp:taxon-name-part taxon-name-part-type="genus" reg="Omoplax">Omoplax</tp:taxon-name-part> <tp:taxon-name-part taxon-name-part-type="species" reg="hisasuei">hisasuei</tp:taxon-name-part></tp:taxon-name></italic> sp. nov. inhabits an evergreen broad-leaved forest with a subtropical climate in the Ogasawara Islands and sucks sap on the abaxial side of the leaves of <tp:taxon-name><tp:taxon-name-part taxon-name-part-type="genus" reg="Neolitsea">Neolitsea</tp:taxon-name-part> <tp:taxon-name-part taxon-name-part-type="species" reg="sericea">sericea</tp:taxon-name-part> <tp:taxon-name-part taxon-name-part-type="infraspecific-rank">var.</tp:taxon-name-part> <tp:taxon-name-part taxon-name-part-type="variety" reg="aurata">aurata</tp:taxon-name-part></tp:taxon-name>, causing irregular yellowing on the adaxial side (Fig. <xref ref-type="fig" rid="F17">17E</xref>). Adults were collected in March, May, and September; a single nymph was collected in September.</p></tp:treatment-sec><tp:treatment-sec><!--Section generated to contain objects referenced in tp:taxon-treatment.--><fig id="F1" position="float" orientation="portrait"><object-id xmlns:xlink="http://www.w3.org/1999/xlink" content-type="doi" xlink:type="simple">10.3897/zookeys.1250.160064.figure1</object-id><object-id xmlns:xlink="http://www.w3.org/1999/xlink" content-type="arpha" xlink:type="simple">B9B1D1B5-1CB0-5153-95CD-63AFB28C8F02</object-id><label>Figure 1.</label><caption><p>Males of seven tingid species endemic to the Ogasawara Islands, Japan, dorsal view. A. <italic><tp:taxon-name><tp:taxon-name-part taxon-name-part-type="genus" reg="Acanthomoplax">Acanthomoplax</tp:taxon-name-part> <tp:taxon-name-part taxon-name-part-type="species" reg="tomokunii">tomokunii</tp:taxon-name-part></tp:taxon-name></italic>; B. <italic><tp:taxon-name><tp:taxon-name-part taxon-name-part-type="genus" reg="Omoplax">Omoplax</tp:taxon-name-part> <tp:taxon-name-part taxon-name-part-type="species" reg="desecta">desecta</tp:taxon-name-part></tp:taxon-name></italic>; C. <italic><tp:taxon-name><tp:taxon-name-part taxon-name-part-type="genus" reg="Omoplax">O.</tp:taxon-name-part> <tp:taxon-name-part taxon-name-part-type="species" reg="hisasuei">hisasuei</tp:taxon-name-part></tp:taxon-name></italic> sp. nov.; D. <italic><tp:taxon-name><tp:taxon-name-part taxon-name-part-type="genus" reg="Omoplax">O.</tp:taxon-name-part> <tp:taxon-name-part taxon-name-part-type="species" reg="inugusu">inugusu</tp:taxon-name-part></tp:taxon-name></italic> sp. nov.; E. <italic><tp:taxon-name><tp:taxon-name-part taxon-name-part-type="genus" reg="Omoplax">O.</tp:taxon-name-part> <tp:taxon-name-part taxon-name-part-type="species" reg="karubei">karubei</tp:taxon-name-part></tp:taxon-name></italic>; F. <italic><tp:taxon-name><tp:taxon-name-part taxon-name-part-type="genus" reg="Omoplax">O.</tp:taxon-name-part> <tp:taxon-name-part taxon-name-part-type="species" reg="kobugashi">kobugashi</tp:taxon-name-part></tp:taxon-name></italic> sp. nov.; G. <italic><tp:taxon-name><tp:taxon-name-part taxon-name-part-type="genus" reg="Omoplax">O.</tp:taxon-name-part> <tp:taxon-name-part taxon-name-part-type="species" reg="majorcarinae">majorcarinae</tp:taxon-name-part></tp:taxon-name></italic>.</p></caption><graphic xmlns:xlink="http://www.w3.org/1999/xlink" xlink:href="zookeys-1250-243_article-160064__-g001.jpg" position="float" orientation="portrait" xlink:type="simple" id="oo_1405192.jpg"><uri content-type="original_file" xlink:type="simple">https://binary.pensoft.net/fig/1405192</uri></graphic></fig><fig id="F2" position="float" orientation="portrait"><object-id xmlns:xlink="http://www.w3.org/1999/xlink" content-type="doi" xlink:type="simple">10.3897/zookeys.1250.160064.figure2</object-id><object-id xmlns:xlink="http://www.w3.org/1999/xlink" content-type="arpha" xlink:type="simple">346DAE91-B661-510C-B0C2-14F1C84302C6</object-id><label>Figure 2.</label><caption><p>Females of eight tingid species endemic to the Ogasawara Islands, Japan, dorsal view. A. <italic><tp:taxon-name><tp:taxon-name-part taxon-name-part-type="genus" reg="Acanthomoplax">Acanthomoplax</tp:taxon-name-part> <tp:taxon-name-part taxon-name-part-type="species" reg="tomokunii">tomokunii</tp:taxon-name-part></tp:taxon-name></italic>; B. <italic><tp:taxon-name><tp:taxon-name-part taxon-name-part-type="genus" reg="Omoplax">Omoplax</tp:taxon-name-part> <tp:taxon-name-part taxon-name-part-type="species" reg="desecta">desecta</tp:taxon-name-part></tp:taxon-name></italic>; C. <italic><tp:taxon-name><tp:taxon-name-part taxon-name-part-type="genus" reg="Omoplax">O.</tp:taxon-name-part> <tp:taxon-name-part taxon-name-part-type="species" reg="hisasuei">hisasuei</tp:taxon-name-part></tp:taxon-name></italic> sp. nov.; D. <italic><tp:taxon-name><tp:taxon-name-part taxon-name-part-type="genus" reg="Omoplax">O.</tp:taxon-name-part> <tp:taxon-name-part taxon-name-part-type="species" reg="inugusu">inugusu</tp:taxon-name-part></tp:taxon-name></italic> sp. nov.; E. <italic><tp:taxon-name><tp:taxon-name-part taxon-name-part-type="genus" reg="Omoplax">O.</tp:taxon-name-part> <tp:taxon-name-part taxon-name-part-type="species" reg="karubei">karubei</tp:taxon-name-part></tp:taxon-name></italic>; F. <italic><tp:taxon-name><tp:taxon-name-part taxon-name-part-type="genus" reg="Omoplax">O.</tp:taxon-name-part> <tp:taxon-name-part taxon-name-part-type="species" reg="kobugashi">kobugashi</tp:taxon-name-part></tp:taxon-name></italic> sp. nov.; G. <italic><tp:taxon-name><tp:taxon-name-part taxon-name-part-type="genus" reg="Omoplax">O.</tp:taxon-name-part> <tp:taxon-name-part taxon-name-part-type="species" reg="majorcarinae">majorcarinae</tp:taxon-name-part></tp:taxon-name></italic>; H. <italic><tp:taxon-name><tp:taxon-name-part taxon-name-part-type="genus" reg="Omoplax">O.</tp:taxon-name-part> <tp:taxon-name-part taxon-name-part-type="species" reg="mukojimensis">mukojimensis</tp:taxon-name-part></tp:taxon-name></italic>.</p></caption><graphic xmlns:xlink="http://www.w3.org/1999/xlink" xlink:href="zookeys-1250-243_article-160064__-g002.jpg" position="float" orientation="portrait" xlink:type="simple" id="oo_1405193.jpg"><uri content-type="original_file" xlink:type="simple">https://binary.pensoft.net/fig/1405193</uri></graphic></fig><fig id="F3" position="float" orientation="portrait"><object-id xmlns:xlink="http://www.w3.org/1999/xlink" content-type="doi" xlink:type="simple">10.3897/zookeys.1250.160064.figure3</object-id><object-id xmlns:xlink="http://www.w3.org/1999/xlink" content-type="arpha" xlink:type="simple">07B02836-1B77-533B-909B-D48367368E77</object-id><label>Figure 3.</label><caption><p>Male pronota of seven tingid species endemic to the Ogasawara Islands, Japan, dorsal view. A. <italic><tp:taxon-name><tp:taxon-name-part taxon-name-part-type="genus" reg="Acanthomoplax">Acanthomoplax</tp:taxon-name-part> <tp:taxon-name-part taxon-name-part-type="species" reg="tomokunii">tomokunii</tp:taxon-name-part></tp:taxon-name></italic>; B. <italic><tp:taxon-name><tp:taxon-name-part taxon-name-part-type="genus" reg="Omoplax">Omoplax</tp:taxon-name-part> <tp:taxon-name-part taxon-name-part-type="species" reg="desecta">desecta</tp:taxon-name-part></tp:taxon-name></italic>; C. <italic><tp:taxon-name><tp:taxon-name-part taxon-name-part-type="genus" reg="Omoplax">O.</tp:taxon-name-part> <tp:taxon-name-part taxon-name-part-type="species" reg="hisasuei">hisasuei</tp:taxon-name-part></tp:taxon-name></italic> sp. nov.; D. <italic><tp:taxon-name><tp:taxon-name-part taxon-name-part-type="genus" reg="Omoplax">O.</tp:taxon-name-part> <tp:taxon-name-part taxon-name-part-type="species" reg="inugusu">inugusu</tp:taxon-name-part></tp:taxon-name></italic> sp. nov.; E. <italic><tp:taxon-name><tp:taxon-name-part taxon-name-part-type="genus" reg="Omoplax">O.</tp:taxon-name-part> <tp:taxon-name-part taxon-name-part-type="species" reg="karubei">karubei</tp:taxon-name-part></tp:taxon-name></italic>; F. <italic><tp:taxon-name><tp:taxon-name-part taxon-name-part-type="genus" reg="Omoplax">O.</tp:taxon-name-part> <tp:taxon-name-part taxon-name-part-type="species" reg="kobugashi">kobugashi</tp:taxon-name-part></tp:taxon-name></italic> sp. nov.; G. <italic><tp:taxon-name><tp:taxon-name-part taxon-name-part-type="genus" reg="Omoplax">O.</tp:taxon-name-part> <tp:taxon-name-part taxon-name-part-type="species" reg="majorcarinae">majorcarinae</tp:taxon-name-part></tp:taxon-name></italic>.</p></caption><graphic xmlns:xlink="http://www.w3.org/1999/xlink" xlink:href="zookeys-1250-243_article-160064__-g003.jpg" position="float" orientation="portrait" xlink:type="simple" id="oo_1405194.jpg"><uri content-type="original_file" xlink:type="simple">https://binary.pensoft.net/fig/1405194</uri></graphic></fig><fig id="F4" position="float" orientation="portrait"><object-id xmlns:xlink="http://www.w3.org/1999/xlink" content-type="doi" xlink:type="simple">10.3897/zookeys.1250.160064.figure4</object-id><object-id xmlns:xlink="http://www.w3.org/1999/xlink" content-type="arpha" xlink:type="simple">DA8360B9-34EF-502A-B128-874E950F6525</object-id><label>Figure 4.</label><caption><p>Female pronota of eight tingid species endemic to the Ogasawara Islands, Japan, dorsal view. A. <italic><tp:taxon-name><tp:taxon-name-part taxon-name-part-type="genus" reg="Acanthomoplax">Acanthomoplax</tp:taxon-name-part> <tp:taxon-name-part taxon-name-part-type="species" reg="tomokunii">tomokunii</tp:taxon-name-part></tp:taxon-name></italic>; B. <italic><tp:taxon-name><tp:taxon-name-part taxon-name-part-type="genus" reg="Omoplax">Omoplax</tp:taxon-name-part> <tp:taxon-name-part taxon-name-part-type="species" reg="desecta">desecta</tp:taxon-name-part></tp:taxon-name></italic>; C. <italic><tp:taxon-name><tp:taxon-name-part taxon-name-part-type="genus" reg="Omoplax">O.</tp:taxon-name-part> <tp:taxon-name-part taxon-name-part-type="species" reg="hisasuei">hisasuei</tp:taxon-name-part></tp:taxon-name></italic> sp. nov.; D. <italic><tp:taxon-name><tp:taxon-name-part taxon-name-part-type="genus" reg="Omoplax">O.</tp:taxon-name-part> <tp:taxon-name-part taxon-name-part-type="species" reg="inugusu">inugusu</tp:taxon-name-part></tp:taxon-name></italic> sp. nov.; E. <italic><tp:taxon-name><tp:taxon-name-part taxon-name-part-type="genus" reg="Omoplax">O.</tp:taxon-name-part> <tp:taxon-name-part taxon-name-part-type="species" reg="karubei">karubei</tp:taxon-name-part></tp:taxon-name></italic>; F. <italic><tp:taxon-name><tp:taxon-name-part taxon-name-part-type="genus" reg="Omoplax">O.</tp:taxon-name-part> <tp:taxon-name-part taxon-name-part-type="species" reg="kobugashi">kobugashi</tp:taxon-name-part></tp:taxon-name></italic> sp. nov.; G. <italic><tp:taxon-name><tp:taxon-name-part taxon-name-part-type="genus" reg="Omoplax">O.</tp:taxon-name-part> <tp:taxon-name-part taxon-name-part-type="species" reg="majorcarinae">majorcarinae</tp:taxon-name-part></tp:taxon-name></italic>; H. <italic><tp:taxon-name><tp:taxon-name-part taxon-name-part-type="genus" reg="Omoplax">O.</tp:taxon-name-part> <tp:taxon-name-part taxon-name-part-type="species" reg="mukojimensis">mukojimensis</tp:taxon-name-part></tp:taxon-name></italic>.</p></caption><graphic xmlns:xlink="http://www.w3.org/1999/xlink" xlink:href="zookeys-1250-243_article-160064__-g004.jpg" position="float" orientation="portrait" xlink:type="simple" id="oo_1405195.jpg"><uri content-type="original_file" xlink:type="simple">https://binary.pensoft.net/fig/1405195</uri></graphic></fig><fig id="F5" position="float" orientation="portrait"><object-id xmlns:xlink="http://www.w3.org/1999/xlink" content-type="doi" xlink:type="simple">10.3897/zookeys.1250.160064.figure5</object-id><object-id xmlns:xlink="http://www.w3.org/1999/xlink" content-type="arpha" xlink:type="simple">115D1031-82CF-5CC9-8BBD-E913B60CB2C2</object-id><label>Figure 5.</label><caption><p>Male pronota of seven tingid species endemic to the Ogasawara Islands, Japan, dorsolateral view. A. <italic><tp:taxon-name><tp:taxon-name-part taxon-name-part-type="genus" reg="Acanthomoplax">Acanthomoplax</tp:taxon-name-part> <tp:taxon-name-part taxon-name-part-type="species" reg="tomokunii">tomokunii</tp:taxon-name-part></tp:taxon-name></italic> B. <italic><tp:taxon-name><tp:taxon-name-part taxon-name-part-type="genus" reg="Omoplax">Omoplax</tp:taxon-name-part> <tp:taxon-name-part taxon-name-part-type="species" reg="desecta">desecta</tp:taxon-name-part></tp:taxon-name></italic> C. <italic><tp:taxon-name><tp:taxon-name-part taxon-name-part-type="genus" reg="Omoplax">O.</tp:taxon-name-part> <tp:taxon-name-part taxon-name-part-type="species" reg="hisasuei">hisasuei</tp:taxon-name-part></tp:taxon-name></italic> sp. nov.; D. <italic><tp:taxon-name><tp:taxon-name-part taxon-name-part-type="genus" reg="Omoplax">O.</tp:taxon-name-part> <tp:taxon-name-part taxon-name-part-type="species" reg="inugusu">inugusu</tp:taxon-name-part></tp:taxon-name></italic> sp. nov.; E. <italic><tp:taxon-name><tp:taxon-name-part taxon-name-part-type="genus" reg="Omoplax">O.</tp:taxon-name-part> <tp:taxon-name-part taxon-name-part-type="species" reg="karubei">karubei</tp:taxon-name-part></tp:taxon-name></italic> F. <italic><tp:taxon-name><tp:taxon-name-part taxon-name-part-type="genus" reg="Omoplax">O.</tp:taxon-name-part> <tp:taxon-name-part taxon-name-part-type="species" reg="kobugashi">kobugashi</tp:taxon-name-part></tp:taxon-name></italic> sp. nov.; G. <italic><tp:taxon-name><tp:taxon-name-part taxon-name-part-type="genus" reg="Omoplax">O.</tp:taxon-name-part> <tp:taxon-name-part taxon-name-part-type="species" reg="majorcarinae">majorcarinae</tp:taxon-name-part></tp:taxon-name></italic>.</p></caption><graphic xmlns:xlink="http://www.w3.org/1999/xlink" xlink:href="zookeys-1250-243_article-160064__-g005.jpg" position="float" orientation="portrait" xlink:type="simple" id="oo_1405196.jpg"><uri content-type="original_file" xlink:type="simple">https://binary.pensoft.net/fig/1405196</uri></graphic></fig><fig id="F10" position="float" orientation="portrait"><object-id xmlns:xlink="http://www.w3.org/1999/xlink" content-type="doi" xlink:type="simple">10.3897/zookeys.1250.160064.figure10</object-id><object-id xmlns:xlink="http://www.w3.org/1999/xlink" content-type="arpha" xlink:type="simple">B8039CB7-F8F8-5461-A219-00FA19CEA89C</object-id><label>Figure 10.</label><caption><p>Female hemelytra of eight tingid species endemic to the Ogasawara Islands, Japan, dorsolateral view. A. <italic><tp:taxon-name><tp:taxon-name-part taxon-name-part-type="genus" reg="Acanthomoplax">Acanthomoplax</tp:taxon-name-part> <tp:taxon-name-part taxon-name-part-type="species" reg="tomokunii">tomokunii</tp:taxon-name-part></tp:taxon-name></italic>; B. <italic><tp:taxon-name><tp:taxon-name-part taxon-name-part-type="genus" reg="Omoplax">Omoplax</tp:taxon-name-part> <tp:taxon-name-part taxon-name-part-type="species" reg="desecta">desecta</tp:taxon-name-part></tp:taxon-name></italic>; C. <italic><tp:taxon-name><tp:taxon-name-part taxon-name-part-type="genus" reg="Omoplax">O.</tp:taxon-name-part> <tp:taxon-name-part taxon-name-part-type="species" reg="hisasuei">hisasuei</tp:taxon-name-part></tp:taxon-name></italic> sp. nov.; D. <italic><tp:taxon-name><tp:taxon-name-part taxon-name-part-type="genus" reg="Omoplax">O.</tp:taxon-name-part> <tp:taxon-name-part taxon-name-part-type="species" reg="inugusu">inugusu</tp:taxon-name-part></tp:taxon-name></italic> sp. nov.; E. <italic><tp:taxon-name><tp:taxon-name-part taxon-name-part-type="genus" reg="Omoplax">O.</tp:taxon-name-part> <tp:taxon-name-part taxon-name-part-type="species" reg="karubei">karubei</tp:taxon-name-part></tp:taxon-name></italic>; F. <italic><tp:taxon-name><tp:taxon-name-part taxon-name-part-type="genus" reg="Omoplax">O.</tp:taxon-name-part> <tp:taxon-name-part taxon-name-part-type="species" reg="kobugashi">kobugashi</tp:taxon-name-part></tp:taxon-name></italic> sp. nov.; G. <italic><tp:taxon-name><tp:taxon-name-part taxon-name-part-type="genus" reg="Omoplax">O.</tp:taxon-name-part> <tp:taxon-name-part taxon-name-part-type="species" reg="majorcarinae">majorcarinae</tp:taxon-name-part></tp:taxon-name></italic>; H. <italic><tp:taxon-name><tp:taxon-name-part taxon-name-part-type="genus" reg="Omoplax">O.</tp:taxon-name-part> <tp:taxon-name-part taxon-name-part-type="species" reg="mukojimensis">mukojimensis</tp:taxon-name-part></tp:taxon-name></italic>.</p></caption><graphic xmlns:xlink="http://www.w3.org/1999/xlink" xlink:href="zookeys-1250-243_article-160064__-g010.jpg" position="float" orientation="portrait" xlink:type="simple" id="oo_1405201.jpg"><uri content-type="original_file" xlink:type="simple">https://binary.pensoft.net/fig/1405201</uri></graphic></fig><fig id="F11" position="float" orientation="portrait"><object-id xmlns:xlink="http://www.w3.org/1999/xlink" content-type="doi" xlink:type="simple">10.3897/zookeys.1250.160064.figure11</object-id><object-id xmlns:xlink="http://www.w3.org/1999/xlink" content-type="arpha" xlink:type="simple">CA40DBE1-5B6C-5455-ABA5-74B90FCB1A9D</object-id><label>Figure 11.</label><caption><p>Rostra of eight tingid species endemic to the Ogasawara Islands, Japan, ventral view. A. <italic><tp:taxon-name><tp:taxon-name-part taxon-name-part-type="genus" reg="Acanthomoplax">Acanthomoplax</tp:taxon-name-part> <tp:taxon-name-part taxon-name-part-type="species" reg="tomokunii">tomokunii</tp:taxon-name-part></tp:taxon-name></italic>; B. <italic><tp:taxon-name><tp:taxon-name-part taxon-name-part-type="genus" reg="Omoplax">Omoplax</tp:taxon-name-part> <tp:taxon-name-part taxon-name-part-type="species" reg="desecta">desecta</tp:taxon-name-part></tp:taxon-name></italic>; C. <italic><tp:taxon-name><tp:taxon-name-part taxon-name-part-type="genus" reg="Omoplax">O.</tp:taxon-name-part> <tp:taxon-name-part taxon-name-part-type="species" reg="hisasuei">hisasuei</tp:taxon-name-part></tp:taxon-name></italic> sp. nov.; D. <italic><tp:taxon-name><tp:taxon-name-part taxon-name-part-type="genus" reg="Omoplax">O.</tp:taxon-name-part> <tp:taxon-name-part taxon-name-part-type="species" reg="inugusu">inugusu</tp:taxon-name-part></tp:taxon-name></italic> sp. nov.; E. <italic><tp:taxon-name><tp:taxon-name-part taxon-name-part-type="genus" reg="Omoplax">O.</tp:taxon-name-part> <tp:taxon-name-part taxon-name-part-type="species" reg="karubei">karubei</tp:taxon-name-part></tp:taxon-name></italic>; F. <italic><tp:taxon-name><tp:taxon-name-part taxon-name-part-type="genus" reg="Omoplax">O.</tp:taxon-name-part> <tp:taxon-name-part taxon-name-part-type="species" reg="kobugashi">kobugashi</tp:taxon-name-part></tp:taxon-name></italic> sp. nov.; G. <italic><tp:taxon-name><tp:taxon-name-part taxon-name-part-type="genus" reg="Omoplax">O.</tp:taxon-name-part> <tp:taxon-name-part taxon-name-part-type="species" reg="majorcarinae">majorcarinae</tp:taxon-name-part></tp:taxon-name></italic>; H. <italic><tp:taxon-name><tp:taxon-name-part taxon-name-part-type="genus" reg="Omoplax">O.</tp:taxon-name-part> <tp:taxon-name-part taxon-name-part-type="species" reg="mukojimensis">mukojimensis</tp:taxon-name-part></tp:taxon-name></italic>.</p></caption><graphic xmlns:xlink="http://www.w3.org/1999/xlink" xlink:href="zookeys-1250-243_article-160064__-g011.jpg" position="float" orientation="portrait" xlink:type="simple" id="oo_1405202.jpg"><uri content-type="original_file" xlink:type="simple">https://binary.pensoft.net/fig/1405202</uri></graphic></fig><fig id="F12" position="float" orientation="portrait"><object-id xmlns:xlink="http://www.w3.org/1999/xlink" content-type="doi" xlink:type="simple">10.3897/zookeys.1250.160064.figure12</object-id><object-id xmlns:xlink="http://www.w3.org/1999/xlink" content-type="arpha" xlink:type="simple">B1016607-EA21-5A25-A296-ABFF350AFD8B</object-id><label>Figure 12.</label><caption><p>Male terminalia of seven tingid species endemic to the Ogasawara Islands, Japan, ventral view. A. <italic><tp:taxon-name><tp:taxon-name-part taxon-name-part-type="genus" reg="Acanthomoplax">Acanthomoplax</tp:taxon-name-part> <tp:taxon-name-part taxon-name-part-type="species" reg="tomokunii">tomokunii</tp:taxon-name-part></tp:taxon-name></italic>; B. <italic><tp:taxon-name><tp:taxon-name-part taxon-name-part-type="genus" reg="Omoplax">Omoplax</tp:taxon-name-part> <tp:taxon-name-part taxon-name-part-type="species" reg="desecta">desecta</tp:taxon-name-part></tp:taxon-name></italic>; C. <italic><tp:taxon-name><tp:taxon-name-part taxon-name-part-type="genus" reg="Omoplax">O.</tp:taxon-name-part> <tp:taxon-name-part taxon-name-part-type="species" reg="hisasuei">hisasuei</tp:taxon-name-part></tp:taxon-name></italic> sp. nov.; D. <italic><tp:taxon-name><tp:taxon-name-part taxon-name-part-type="genus" reg="Omoplax">O.</tp:taxon-name-part> <tp:taxon-name-part taxon-name-part-type="species" reg="inugusu">inugusu</tp:taxon-name-part></tp:taxon-name></italic> sp. nov.; E. <italic><tp:taxon-name><tp:taxon-name-part taxon-name-part-type="genus" reg="Omoplax">O.</tp:taxon-name-part> <tp:taxon-name-part taxon-name-part-type="species" reg="karubei">karubei</tp:taxon-name-part></tp:taxon-name></italic>; F. <italic><tp:taxon-name><tp:taxon-name-part taxon-name-part-type="genus" reg="Omoplax">O.</tp:taxon-name-part> <tp:taxon-name-part taxon-name-part-type="species" reg="kobugashi">kobugashi</tp:taxon-name-part></tp:taxon-name></italic> sp. nov.; G. <italic><tp:taxon-name><tp:taxon-name-part taxon-name-part-type="genus" reg="Omoplax">O.</tp:taxon-name-part> <tp:taxon-name-part taxon-name-part-type="species" reg="majorcarinae">majorcarinae</tp:taxon-name-part></tp:taxon-name></italic>.</p></caption><graphic xmlns:xlink="http://www.w3.org/1999/xlink" xlink:href="zookeys-1250-243_article-160064__-g012.jpg" position="float" orientation="portrait" xlink:type="simple" id="oo_1405203.jpg"><uri content-type="original_file" xlink:type="simple">https://binary.pensoft.net/fig/1405203</uri></graphic></fig><fig id="F13" position="float" orientation="portrait"><object-id xmlns:xlink="http://www.w3.org/1999/xlink" content-type="doi" xlink:type="simple">10.3897/zookeys.1250.160064.figure13</object-id><object-id xmlns:xlink="http://www.w3.org/1999/xlink" content-type="arpha" xlink:type="simple">D781B06A-E201-515C-8F21-5C5D51920DD6</object-id><label>Figure 13.</label><caption><p>Female terminalia of eight tingid species endemic to the Ogasawara Islands, Japan, ventral view. A. <italic><tp:taxon-name><tp:taxon-name-part taxon-name-part-type="genus" reg="Acanthomoplax">Acanthomoplax</tp:taxon-name-part> <tp:taxon-name-part taxon-name-part-type="species" reg="tomokunii">tomokunii</tp:taxon-name-part></tp:taxon-name></italic>; B. <italic><tp:taxon-name><tp:taxon-name-part taxon-name-part-type="genus" reg="Omoplax">Omoplax</tp:taxon-name-part> <tp:taxon-name-part taxon-name-part-type="species" reg="desecta">desecta</tp:taxon-name-part></tp:taxon-name></italic>; C. <italic><tp:taxon-name><tp:taxon-name-part taxon-name-part-type="genus" reg="Omoplax">O.</tp:taxon-name-part> <tp:taxon-name-part taxon-name-part-type="species" reg="hisasuei">hisasuei</tp:taxon-name-part></tp:taxon-name></italic> sp. nov.; D. <italic><tp:taxon-name><tp:taxon-name-part taxon-name-part-type="genus" reg="Omoplax">O.</tp:taxon-name-part> <tp:taxon-name-part taxon-name-part-type="species" reg="inugusu">inugusu</tp:taxon-name-part></tp:taxon-name></italic> sp. nov.; E. <italic><tp:taxon-name><tp:taxon-name-part taxon-name-part-type="genus" reg="Omoplax">O.</tp:taxon-name-part> <tp:taxon-name-part taxon-name-part-type="species" reg="karubei">karubei</tp:taxon-name-part></tp:taxon-name></italic>; F. <italic><tp:taxon-name><tp:taxon-name-part taxon-name-part-type="genus" reg="Omoplax">O.</tp:taxon-name-part> <tp:taxon-name-part taxon-name-part-type="species" reg="kobugashi">kobugashi</tp:taxon-name-part></tp:taxon-name></italic> sp. nov.; G. <italic><tp:taxon-name><tp:taxon-name-part taxon-name-part-type="genus" reg="Omoplax">O.</tp:taxon-name-part> <tp:taxon-name-part taxon-name-part-type="species" reg="majorcarinae">majorcarinae</tp:taxon-name-part></tp:taxon-name></italic>; H. <italic><tp:taxon-name><tp:taxon-name-part taxon-name-part-type="genus" reg="Omoplax">O.</tp:taxon-name-part> <tp:taxon-name-part taxon-name-part-type="species" reg="mukojimensis">mukojimensis</tp:taxon-name-part></tp:taxon-name></italic>.</p></caption><graphic xmlns:xlink="http://www.w3.org/1999/xlink" xlink:href="zookeys-1250-243_article-160064__-g013.jpg" position="float" orientation="portrait" xlink:type="simple" id="oo_1405204.jpg"><uri content-type="original_file" xlink:type="simple">https://binary.pensoft.net/fig/1405204</uri></graphic></fig><fig id="F14" position="float" orientation="portrait"><object-id xmlns:xlink="http://www.w3.org/1999/xlink" content-type="doi" xlink:type="simple">10.3897/zookeys.1250.160064.figure14</object-id><object-id xmlns:xlink="http://www.w3.org/1999/xlink" content-type="arpha" xlink:type="simple">1742F011-DD5F-5AA0-9F12-18E6B79AF52E</object-id><label>Figure 14.</label><caption><p>Line drawings of pronota of eight tingid species endemic to the Ogasawara Islands, Japan, dorsal view. A. <italic><tp:taxon-name><tp:taxon-name-part taxon-name-part-type="genus" reg="Acanthomoplax">Acanthomoplax</tp:taxon-name-part> <tp:taxon-name-part taxon-name-part-type="species" reg="tomokunii">tomokunii</tp:taxon-name-part></tp:taxon-name></italic>; B. <italic><tp:taxon-name><tp:taxon-name-part taxon-name-part-type="genus" reg="Omoplax">Omoplax</tp:taxon-name-part> <tp:taxon-name-part taxon-name-part-type="species" reg="desecta">desecta</tp:taxon-name-part></tp:taxon-name></italic>; C. <italic><tp:taxon-name><tp:taxon-name-part taxon-name-part-type="genus" reg="Omoplax">O.</tp:taxon-name-part> <tp:taxon-name-part taxon-name-part-type="species" reg="hisasuei">hisasuei</tp:taxon-name-part></tp:taxon-name></italic> sp. nov.; D. <italic><tp:taxon-name><tp:taxon-name-part taxon-name-part-type="genus" reg="Omoplax">O.</tp:taxon-name-part> <tp:taxon-name-part taxon-name-part-type="species" reg="inugusu">inugusu</tp:taxon-name-part></tp:taxon-name></italic> sp. nov.; E. <italic><tp:taxon-name><tp:taxon-name-part taxon-name-part-type="genus" reg="Omoplax">O.</tp:taxon-name-part> <tp:taxon-name-part taxon-name-part-type="species" reg="karubei">karubei</tp:taxon-name-part></tp:taxon-name></italic>; F. <italic><tp:taxon-name><tp:taxon-name-part taxon-name-part-type="genus" reg="Omoplax">O.</tp:taxon-name-part> <tp:taxon-name-part taxon-name-part-type="species" reg="kobugashi">kobugashi</tp:taxon-name-part></tp:taxon-name></italic> sp. nov.; G. <italic><tp:taxon-name><tp:taxon-name-part taxon-name-part-type="genus" reg="Omoplax">O.</tp:taxon-name-part> <tp:taxon-name-part taxon-name-part-type="species" reg="majorcarinae">majorcarinae</tp:taxon-name-part></tp:taxon-name></italic>; H. <italic><tp:taxon-name><tp:taxon-name-part taxon-name-part-type="genus" reg="Omoplax">O.</tp:taxon-name-part> <tp:taxon-name-part taxon-name-part-type="species" reg="mukojimensis">mukojimensis</tp:taxon-name-part></tp:taxon-name></italic>. Abbreviations: ca, calli; co, collar; fs, frontal spine; ho, hood; mc, median carina; ms, median spine; os, occipital spine; pa, paranotum; pd, pronotal disc; pp, posterior process.</p></caption><graphic xmlns:xlink="http://www.w3.org/1999/xlink" xlink:href="zookeys-1250-243_article-160064__-g014.jpg" position="float" orientation="portrait" xlink:type="simple" id="oo_1405205.jpg"><uri content-type="original_file" xlink:type="simple">https://binary.pensoft.net/fig/1405205</uri></graphic></fig><fig id="F15" position="float" orientation="portrait"><object-id xmlns:xlink="http://www.w3.org/1999/xlink" content-type="doi" xlink:type="simple">10.3897/zookeys.1250.160064.figure15</object-id><object-id xmlns:xlink="http://www.w3.org/1999/xlink" content-type="arpha" xlink:type="simple">41877187-2DAA-5A06-AE50-30060C6A9431</object-id><label>Figure 15.</label><caption><p>Living individuals of three tingid species endemic to the Ogasawara Islands, Japan. A. <italic><tp:taxon-name><tp:taxon-name-part taxon-name-part-type="genus" reg="Acanthomoplax">Acanthomoplax</tp:taxon-name-part> <tp:taxon-name-part taxon-name-part-type="species" reg="tomokunii">tomokunii</tp:taxon-name-part></tp:taxon-name></italic>, male; B. <italic><tp:taxon-name><tp:taxon-name-part taxon-name-part-type="genus" reg="Acanthomoplax">A.</tp:taxon-name-part> <tp:taxon-name-part taxon-name-part-type="species" reg="tomokunii">tomokunii</tp:taxon-name-part></tp:taxon-name></italic>, female; C. <italic><tp:taxon-name><tp:taxon-name-part taxon-name-part-type="genus" reg="Acanthomoplax">A.</tp:taxon-name-part> <tp:taxon-name-part taxon-name-part-type="species" reg="tomokunii">tomokunii</tp:taxon-name-part></tp:taxon-name></italic>, fifth instar nymph; D. <italic><tp:taxon-name><tp:taxon-name-part taxon-name-part-type="genus" reg="Acanthomoplax">A.</tp:taxon-name-part> <tp:taxon-name-part taxon-name-part-type="species" reg="tomokunii">tomokunii</tp:taxon-name-part></tp:taxon-name></italic>, third instar nymph; E. <italic><tp:taxon-name><tp:taxon-name-part taxon-name-part-type="genus" reg="Acanthomoplax">A.</tp:taxon-name-part> <tp:taxon-name-part taxon-name-part-type="species" reg="tomokunii">tomokunii</tp:taxon-name-part></tp:taxon-name></italic>, second instar nymph; F. <italic><tp:taxon-name><tp:taxon-name-part taxon-name-part-type="genus" reg="Omoplax">Omoplax</tp:taxon-name-part> <tp:taxon-name-part taxon-name-part-type="species" reg="desecta">desecta</tp:taxon-name-part></tp:taxon-name></italic>, male; G. <italic><tp:taxon-name><tp:taxon-name-part taxon-name-part-type="genus" reg="Omoplax">O.</tp:taxon-name-part> <tp:taxon-name-part taxon-name-part-type="species" reg="desecta">desecta</tp:taxon-name-part></tp:taxon-name></italic>, female; H. <italic><tp:taxon-name><tp:taxon-name-part taxon-name-part-type="genus" reg="Omoplax">O.</tp:taxon-name-part> <tp:taxon-name-part taxon-name-part-type="species" reg="desecta">desecta</tp:taxon-name-part></tp:taxon-name></italic>, fifth instar nymph; I. <italic><tp:taxon-name><tp:taxon-name-part taxon-name-part-type="genus" reg="Omoplax">O.</tp:taxon-name-part> <tp:taxon-name-part taxon-name-part-type="species" reg="hisasuei">hisasuei</tp:taxon-name-part></tp:taxon-name></italic> sp. nov., male.</p></caption><graphic xmlns:xlink="http://www.w3.org/1999/xlink" xlink:href="zookeys-1250-243_article-160064__-g015.jpg" position="float" orientation="portrait" xlink:type="simple" id="oo_1405206.jpg"><uri content-type="original_file" xlink:type="simple">https://binary.pensoft.net/fig/1405206</uri></graphic></fig><fig id="F19" position="float" orientation="portrait"><object-id xmlns:xlink="http://www.w3.org/1999/xlink" content-type="doi" xlink:type="simple">10.3897/zookeys.1250.160064.figure19</object-id><object-id xmlns:xlink="http://www.w3.org/1999/xlink" content-type="arpha" xlink:type="simple">5C1B6A50-E3C4-5761-9089-4052101EB4A8</object-id><label>Figure 19.</label><caption><p>Collection sites of six tingid species endemic to the Ogasawara Islands, Japan. Red-filled areas = localities based on the present study only; blue-filled areas = localities based on the previous and present studies; green-filled areas = localities based on the previous studies only. The map was created with map data provided by the Geospatial Information Authority of Japan (<abbrev xmlns:xlink="http://www.w3.org/1999/xlink" xlink:title="Geospatial Information Authority of Japan" id="ABBRID0EF5AK" xlink:type="simple">GSI</abbrev>) (<ext-link xmlns:xlink="http://www.w3.org/1999/xlink" xlink:href="https://maps.gsi.go.jp" ext-link-type="uri" xlink:type="simple">https://maps.gsi.go.jp</ext-link>).</p></caption><graphic xmlns:xlink="http://www.w3.org/1999/xlink" xlink:href="zookeys-1250-243_article-160064__-g019.jpg" position="float" orientation="portrait" xlink:type="simple" id="oo_1405210.jpg"><uri content-type="original_file" xlink:type="simple">https://binary.pensoft.net/fig/1405210</uri></graphic></fig><fig id="F17" position="float" orientation="portrait"><object-id xmlns:xlink="http://www.w3.org/1999/xlink" content-type="doi" xlink:type="simple">10.3897/zookeys.1250.160064.figure17</object-id><object-id xmlns:xlink="http://www.w3.org/1999/xlink" content-type="arpha" xlink:type="simple">313089FC-C42B-5166-A1BC-0F78922DCBFA</object-id><label>Figure 17.</label><caption><p>Host plants of seven tingid species endemic to the Ogasawara Islands, Japan. A. <italic><tp:taxon-name><tp:taxon-name-part taxon-name-part-type="genus" reg="Machilus">Machilus</tp:taxon-name-part> <tp:taxon-name-part taxon-name-part-type="species" reg="kobu">kobu</tp:taxon-name-part></tp:taxon-name></italic> from Ototojima Island, damaged by <italic><tp:taxon-name><tp:taxon-name-part taxon-name-part-type="genus" reg="Acanthomoplax">Acanthomoplax</tp:taxon-name-part> <tp:taxon-name-part taxon-name-part-type="species" reg="tomokunii">tomokunii</tp:taxon-name-part></tp:taxon-name></italic>; B. <italic><tp:taxon-name><tp:taxon-name-part taxon-name-part-type="genus" reg="Machilus">M.</tp:taxon-name-part> <tp:taxon-name-part taxon-name-part-type="species" reg="thunbergii">thunbergii</tp:taxon-name-part></tp:taxon-name></italic> planted in northern Honshu, damaged by <italic><tp:taxon-name><tp:taxon-name-part taxon-name-part-type="genus" reg="Acanthomoplax">A.</tp:taxon-name-part> <tp:taxon-name-part taxon-name-part-type="species" reg="tomokunii">tomokunii</tp:taxon-name-part></tp:taxon-name></italic> in captivity; C. <tp:taxon-name><tp:taxon-name-part taxon-name-part-type="genus" reg="Rhaphiolepis">Rhaphiolepis</tp:taxon-name-part> <tp:taxon-name-part taxon-name-part-type="species" reg="indica">indica</tp:taxon-name-part> <tp:taxon-name-part taxon-name-part-type="infraspecific-rank">var.</tp:taxon-name-part> <tp:taxon-name-part taxon-name-part-type="variety" reg="tashiroi">tashiroi</tp:taxon-name-part></tp:taxon-name> from Chichijima Island, damaged by <italic><tp:taxon-name><tp:taxon-name-part taxon-name-part-type="genus" reg="Omoplax">Omoplax</tp:taxon-name-part> <tp:taxon-name-part taxon-name-part-type="species" reg="desecta">desecta</tp:taxon-name-part></tp:taxon-name></italic>; D. <italic><tp:taxon-name><tp:taxon-name-part taxon-name-part-type="genus" reg="Calophyllum">Calophyllum</tp:taxon-name-part> <tp:taxon-name-part taxon-name-part-type="species" reg="inophyllum">inophyllum</tp:taxon-name-part></tp:taxon-name></italic> from Chichijima Island, damaged by <italic><tp:taxon-name><tp:taxon-name-part taxon-name-part-type="genus" reg="Omoplax">O.</tp:taxon-name-part> <tp:taxon-name-part taxon-name-part-type="species" reg="desecta">desecta</tp:taxon-name-part></tp:taxon-name></italic>; E. <tp:taxon-name><tp:taxon-name-part taxon-name-part-type="genus" reg="Neolitsea">Neolitsea</tp:taxon-name-part> <tp:taxon-name-part taxon-name-part-type="species" reg="sericea">sericea</tp:taxon-name-part> <tp:taxon-name-part taxon-name-part-type="infraspecific-rank">var.</tp:taxon-name-part> <tp:taxon-name-part taxon-name-part-type="variety" reg="aurata">aurata</tp:taxon-name-part></tp:taxon-name> Hahajima Island, damaged by <italic><tp:taxon-name><tp:taxon-name-part taxon-name-part-type="genus" reg="Omoplax">O.</tp:taxon-name-part> <tp:taxon-name-part taxon-name-part-type="species" reg="hisasuei">hisasuei</tp:taxon-name-part></tp:taxon-name></italic> sp. nov.; F. <italic><tp:taxon-name><tp:taxon-name-part taxon-name-part-type="genus" reg="Machilus">M.</tp:taxon-name-part> <tp:taxon-name-part taxon-name-part-type="species" reg="boninensis">boninensis</tp:taxon-name-part></tp:taxon-name></italic> from Hahajima Island, damaged by <italic><tp:taxon-name><tp:taxon-name-part taxon-name-part-type="genus" reg="Omoplax">O.</tp:taxon-name-part> <tp:taxon-name-part taxon-name-part-type="species" reg="inugusu">inugusu</tp:taxon-name-part></tp:taxon-name></italic> sp. nov.; G. <tp:taxon-name><tp:taxon-name-part taxon-name-part-type="genus" reg="Rhaphiolepis">R.</tp:taxon-name-part> <tp:taxon-name-part taxon-name-part-type="species" reg="indica">indica</tp:taxon-name-part> <tp:taxon-name-part taxon-name-part-type="infraspecific-rank">var.</tp:taxon-name-part> <tp:taxon-name-part taxon-name-part-type="variety" reg="tashiroi">tashiroi</tp:taxon-name-part></tp:taxon-name> from Mukojima Island, damaged by <italic><tp:taxon-name><tp:taxon-name-part taxon-name-part-type="genus" reg="Omoplax">O.</tp:taxon-name-part> <tp:taxon-name-part taxon-name-part-type="species" reg="karubei">karubei</tp:taxon-name-part></tp:taxon-name></italic> (photographs taken by Jinhyeong Park); H. <italic><tp:taxon-name><tp:taxon-name-part taxon-name-part-type="genus" reg="Machilus">M.</tp:taxon-name-part> <tp:taxon-name-part taxon-name-part-type="species" reg="kobu">kobu</tp:taxon-name-part></tp:taxon-name></italic> from Chichijima Island, damaged by <italic><tp:taxon-name><tp:taxon-name-part taxon-name-part-type="genus" reg="Omoplax">O.</tp:taxon-name-part> <tp:taxon-name-part taxon-name-part-type="species" reg="kobugashi">kobugashi</tp:taxon-name-part></tp:taxon-name></italic> sp. nov.; I. <tp:taxon-name><tp:taxon-name-part taxon-name-part-type="genus" reg="Neolitsea">N.</tp:taxon-name-part> <tp:taxon-name-part taxon-name-part-type="species" reg="sericea">sericea</tp:taxon-name-part> <tp:taxon-name-part taxon-name-part-type="infraspecific-rank">var.</tp:taxon-name-part> <tp:taxon-name-part taxon-name-part-type="variety" reg="aurata">aurata</tp:taxon-name-part></tp:taxon-name> Ototojima Island, damaged by <italic><tp:taxon-name><tp:taxon-name-part taxon-name-part-type="genus" reg="Omoplax">O.</tp:taxon-name-part> <tp:taxon-name-part taxon-name-part-type="species" reg="majorcarinae">majorcarinae</tp:taxon-name-part></tp:taxon-name></italic>.</p></caption><graphic xmlns:xlink="http://www.w3.org/1999/xlink" xlink:href="zookeys-1250-243_article-160064__-g017.jpg" position="float" orientation="portrait" xlink:type="simple" id="oo_1405208.jpg"><uri content-type="original_file" xlink:type="simple">https://binary.pensoft.net/fig/1405208</uri></graphic></fig></tp:treatment-sec><ref-list><ref id="B12"><mixed-citation xmlns:xlink="http://www.w3.org/1999/xlink" xlink:type="simple"><person-group><name name-style="western"><surname>Guilbert</surname><given-names>E</given-names></name></person-group> (<year>2001</year>) <article-title>Western Pacific <tp:taxon-name><tp:taxon-name-part taxon-name-part-type="family">Tingidae</tp:taxon-name-part></tp:taxon-name> (<tp:taxon-name><tp:taxon-name-part taxon-name-part-type="suborder">Heteroptera</tp:taxon-name-part></tp:taxon-name>): New species and new records.</article-title><source>Memoirs of the Queensland Museum</source><volume>46</volume>(<issue>2</issue>): <fpage>543</fpage>–<lpage>554</lpage>.</mixed-citation></ref><ref id="B34"><mixed-citation xmlns:xlink="http://www.w3.org/1999/xlink" xlink:type="simple"><person-group><name name-style="western"><surname>Souma</surname><given-names>J</given-names></name></person-group> (<year>2022a</year>) <article-title>Two new species of the genus <italic><tp:taxon-name><tp:taxon-name-part taxon-name-part-type="subgenus">Omoplax</tp:taxon-name-part></tp:taxon-name></italic> (<tp:taxon-name><tp:taxon-name-part taxon-name-part-type="order">Hemiptera</tp:taxon-name-part></tp:taxon-name>: <tp:taxon-name><tp:taxon-name-part taxon-name-part-type="suborder">Heteroptera</tp:taxon-name-part></tp:taxon-name>: <tp:taxon-name><tp:taxon-name-part taxon-name-part-type="family">Tingidae</tp:taxon-name-part></tp:taxon-name>) from Mukojima Island, with new records of lace bugs endemic to the Ogasawara Islands, Japan.</article-title><source>Acta Entomologica Musei Nationalis Pragae</source><volume>62</volume>(<issue>1</issue>): <fpage>117</fpage>–<lpage>127</lpage>. <ext-link xlink:href="10.37520/aemnp.2022.008" ext-link-type="doi" xlink:type="simple">https://doi.org/10.37520/aemnp.2022.008</ext-link></mixed-citation></ref></ref-list></tp:taxon-treatment>
