# Supplementary material for: ﻿An illustrated key to the lace bugs (Hemiptera, Heteroptera, Tingidae) from “Oriental Galapagos” (the Ogasawara Islands, Japan), with descriptions of three new species of the endemic genus Omoplax Horváth, 1912
Source: Zookeys. 2025 Aug 29;1250:243–84. doi: 10.3897/zookeys.1250.160064 (PMC12413620; doi:10.3897/zookeys.1250.160064)
Supplement: XML Treatment for Omoplax karubei [file zookeys.1250.160064-treatment7.xml]

<!DOCTYPE tp:taxon-treatment
  PUBLIC "-//TaxonX//DTD Taxonomic Treatment Publishing DTD v0 20100105//EN" "tax-treatment-NSO.dtd">
<tp:taxon-treatment xmlns:tp="http://www.plazi.org/taxpub"><tp:treatment-meta><kwd-group><label>Taxon classification</label><kwd>
              <named-content content-type="kingdom">Animalia</named-content>
            </kwd><kwd>
              <named-content content-type="order">Hemiptera</named-content>
            </kwd><kwd>
              <named-content content-type="family">Tingidae</named-content>
            </kwd></kwd-group><mixed-citation publication-type="journal"><person-group><name><surname>Souma</surname><given-names>Jun</given-names></name></person-group><article-title>﻿An illustrated key to the lace bugs (<tp:taxon-name><tp:taxon-name-part taxon-name-part-type="order">Hemiptera</tp:taxon-name-part></tp:taxon-name>, <tp:taxon-name><tp:taxon-name-part taxon-name-part-type="suborder">Heteroptera</tp:taxon-name-part></tp:taxon-name>, <tp:taxon-name><tp:taxon-name-part taxon-name-part-type="family">Tingidae</tp:taxon-name-part></tp:taxon-name>) from “Oriental Galapagos” (the Ogasawara Islands, Japan), with descriptions of three new species of the endemic genus <italic><tp:taxon-name><tp:taxon-name-part taxon-name-part-type="subgenus" reg="Omoplax">Omoplax</tp:taxon-name-part></tp:taxon-name></italic> Horváth, 1912</article-title><source>Zookeys</source><day>29</day><month>08</month><year>2025</year><volume>1250</volume><fpage>243</fpage><lpage>284</lpage><pub-id pub-id-type="doi">10.3897/zookeys.1250.160064</pub-id></mixed-citation></tp:treatment-meta><tp:nomenclature><label>﻿</label><tp:taxon-name><object-id xmlns:xlink="http://www.w3.org/1999/xlink" content-type="arpha" xlink:type="simple">38E875D8-3E1B-5BF2-A11A-862D26ED8A87</object-id>
            <tp:taxon-name-part taxon-name-part-type="genus" reg="Omoplax">Omoplax</tp:taxon-name-part>
            <tp:taxon-name-part taxon-name-part-type="species" reg="karubei">karubei</tp:taxon-name-part>
          </tp:taxon-name><tp:taxon-authority>Souma, 2022</tp:taxon-authority><xref ref-type="fig" rid="F1">Figs 1E</xref><xref ref-type="fig" rid="F2">, 2E</xref><xref ref-type="fig" rid="F3">, 3E</xref><xref ref-type="fig" rid="F4">, 4E</xref><xref ref-type="fig" rid="F5">, 5E</xref><xref ref-type="fig" rid="F6">, 6E</xref><xref ref-type="fig" rid="F7">, 7E</xref><xref ref-type="fig" rid="F8">, 8E</xref><xref ref-type="fig" rid="F9">, 9E</xref><xref ref-type="fig" rid="F10">, 10E</xref><xref ref-type="fig" rid="F11">, 11E</xref><xref ref-type="fig" rid="F12">, 12E</xref><xref ref-type="fig" rid="F13">, 13E</xref><xref ref-type="fig" rid="F14">, 14E</xref><tp:nomenclature-citation-list><tp:nomenclature-citation><tp:taxon-name>
                <tp:taxon-name-part taxon-name-part-type="genus" reg="Omoplax">Omoplax</tp:taxon-name-part> <tp:taxon-name-part taxon-name-part-type="species" reg="karubei">karubei</tp:taxon-name-part></tp:taxon-name><comment>Souma, 2022a: 118. Holotype: ♂; type locality: Japan • “東京都小笠原村, 聟島” [= Ogasawara Islands, Mukojima Group, Mukojima Island]; <named-content xmlns:xlink="http://www.w3.org/1999/xlink" content-type="dwc:institutional_code" xlink:title="Kanagawa Prefectural Museum of Natural History" xlink:href="http://grbio.org/institution/kanagawa-prefectural-museum-natural-history" xlink:type="simple">KPMNH</named-content>.</comment></tp:nomenclature-citation></tp:nomenclature-citation-list></tp:nomenclature><tp:treatment-sec sec-type="References" id="SECID0ETLCI"><title>References.</title><p><xref ref-type="bibr" rid="B31">Shimamoto and Ishikawa (2023</xref>: 94) (catalog); <xref ref-type="bibr" rid="B36">Souma (2023</xref>: 9) (monograph).</p></tp:treatment-sec><tp:treatment-sec sec-type="material" id="SECID0EBMCI"><title>Material examined.</title><p><bold><italic>Non-types</italic></bold>, Japan • 2 ♂♂ 2 ♀♀; Ogasawara Isls, Mukojima Is.; <tp:taxon-name><tp:taxon-name-part taxon-name-part-type="genus" reg="Rhaphiolepis">Rhaphiolepis</tp:taxon-name-part> <tp:taxon-name-part taxon-name-part-type="species" reg="indica">indica</tp:taxon-name-part> <tp:taxon-name-part taxon-name-part-type="infraspecific-rank">var.</tp:taxon-name-part> <tp:taxon-name-part taxon-name-part-type="variety" reg="tashiroi">tashiroi</tp:taxon-name-part></tp:taxon-name>; 15–16 Jul. 2024; S. Yagi, M. Kimura &amp; J.-H. Park leg.; <named-content xmlns:xlink="http://www.w3.org/1999/xlink" content-type="dwc:institutional_code" xlink:title="Shirakami Research Center for Environmental Sciences, Faculty of Agriculture and Life Science, Hirosaki University" xlink:href="http://grbio.org/institution/hirosaki-university" xlink:type="simple">SIHU</named-content>.</p></tp:treatment-sec><tp:treatment-sec sec-type="diagnosis" id="SECID0EBNCI"><title>Diagnosis.</title><p><italic><tp:taxon-name><tp:taxon-name-part taxon-name-part-type="genus" reg="Omoplax">Omoplax</tp:taxon-name-part> <tp:taxon-name-part taxon-name-part-type="species" reg="karubei">karubei</tp:taxon-name-part></tp:taxon-name></italic> is recognized among the other <italic><tp:taxon-name><tp:taxon-name-part taxon-name-part-type="subgenus" reg="Omoplax">Omoplax</tp:taxon-name-part></tp:taxon-name></italic> species based on a combination of the following characteristics: rostrum reaching posterior margin of metasternum (Fig. <xref ref-type="fig" rid="F11">11E</xref>); pronotal disc pale brown (Figs <xref ref-type="fig" rid="F3">3E</xref>, <xref ref-type="fig" rid="F4">4E</xref>, <xref ref-type="fig" rid="F5">5E</xref>, <xref ref-type="fig" rid="F6">6E</xref>); hood more than 0.5 times as wide as maximum width of head across compound eyes, reaching beyond apex of clypeus (Fig. <xref ref-type="fig" rid="F14">14E</xref>); paranotum with areolae throughout its length; anterior margin of hemelytron not curved downward in apical half (Figs <xref ref-type="fig" rid="F7">7E</xref>, <xref ref-type="fig" rid="F8">8E</xref>, <xref ref-type="fig" rid="F9">9E</xref>, <xref ref-type="fig" rid="F10">10E</xref>); subcostal and discoidal areas of hemelytron not united; costal area narrower than combined width of subcostal and discoidal areas; Sc (subcosta) vein of hemelytron distinct in apical part of dorsal view; R+M (fused radius and media) vein of hemelytron distinct, carinate; and ventral surface of body in various shades of brown (Figs <xref ref-type="fig" rid="F12">12E</xref>, <xref ref-type="fig" rid="F13">13E</xref>).</p><fig id="F14" position="float" orientation="portrait"><object-id xmlns:xlink="http://www.w3.org/1999/xlink" content-type="doi" xlink:type="simple">10.3897/zookeys.1250.160064.figure14</object-id><object-id xmlns:xlink="http://www.w3.org/1999/xlink" content-type="arpha" xlink:type="simple">1742F011-DD5F-5AA0-9F12-18E6B79AF52E</object-id><label>Figure 14.</label><caption><p>Line drawings of pronota of eight tingid species endemic to the Ogasawara Islands, Japan, dorsal view. A. <italic><tp:taxon-name><tp:taxon-name-part taxon-name-part-type="genus" reg="Acanthomoplax">Acanthomoplax</tp:taxon-name-part> <tp:taxon-name-part taxon-name-part-type="species" reg="tomokunii">tomokunii</tp:taxon-name-part></tp:taxon-name></italic>; B. <italic><tp:taxon-name><tp:taxon-name-part taxon-name-part-type="genus" reg="Omoplax">Omoplax</tp:taxon-name-part> <tp:taxon-name-part taxon-name-part-type="species" reg="desecta">desecta</tp:taxon-name-part></tp:taxon-name></italic>; C. <italic><tp:taxon-name><tp:taxon-name-part taxon-name-part-type="genus" reg="Omoplax">O.</tp:taxon-name-part> <tp:taxon-name-part taxon-name-part-type="species" reg="hisasuei">hisasuei</tp:taxon-name-part></tp:taxon-name></italic> sp. nov.; D. <italic><tp:taxon-name><tp:taxon-name-part taxon-name-part-type="genus" reg="Omoplax">O.</tp:taxon-name-part> <tp:taxon-name-part taxon-name-part-type="species" reg="inugusu">inugusu</tp:taxon-name-part></tp:taxon-name></italic> sp. nov.; E. <italic><tp:taxon-name><tp:taxon-name-part taxon-name-part-type="genus" reg="Omoplax">O.</tp:taxon-name-part> <tp:taxon-name-part taxon-name-part-type="species" reg="karubei">karubei</tp:taxon-name-part></tp:taxon-name></italic>; F. <italic><tp:taxon-name><tp:taxon-name-part taxon-name-part-type="genus" reg="Omoplax">O.</tp:taxon-name-part> <tp:taxon-name-part taxon-name-part-type="species" reg="kobugashi">kobugashi</tp:taxon-name-part></tp:taxon-name></italic> sp. nov.; G. <italic><tp:taxon-name><tp:taxon-name-part taxon-name-part-type="genus" reg="Omoplax">O.</tp:taxon-name-part> <tp:taxon-name-part taxon-name-part-type="species" reg="majorcarinae">majorcarinae</tp:taxon-name-part></tp:taxon-name></italic>; H. <italic><tp:taxon-name><tp:taxon-name-part taxon-name-part-type="genus" reg="Omoplax">O.</tp:taxon-name-part> <tp:taxon-name-part taxon-name-part-type="species" reg="mukojimensis">mukojimensis</tp:taxon-name-part></tp:taxon-name></italic>. Abbreviations: ca, calli; co, collar; fs, frontal spine; ho, hood; mc, median carina; ms, median spine; os, occipital spine; pa, paranotum; pd, pronotal disc; pp, posterior process.</p></caption><graphic xmlns:xlink="http://www.w3.org/1999/xlink" xlink:href="zookeys-1250-243_article-160064__-g014.jpg" position="float" orientation="portrait" xlink:type="simple" id="oo_1405205.jpg"><uri content-type="original_file" xlink:type="simple">https://binary.pensoft.net/fig/1405205</uri></graphic></fig></tp:treatment-sec><tp:treatment-sec sec-type="remarks" id="SECID0EOSCI"><title>Remarks.</title><p><italic><tp:taxon-name><tp:taxon-name-part taxon-name-part-type="genus" reg="Omoplax">Omoplax</tp:taxon-name-part> <tp:taxon-name-part taxon-name-part-type="species" reg="karubei">karubei</tp:taxon-name-part></tp:taxon-name></italic> can be distinguished from <italic><tp:taxon-name><tp:taxon-name-part taxon-name-part-type="genus" reg="Omoplax">O.</tp:taxon-name-part> <tp:taxon-name-part taxon-name-part-type="species" reg="mukojimensis">mukojimensis</tp:taxon-name-part></tp:taxon-name></italic>, whose distribution range is consistent with that of <italic><tp:taxon-name><tp:taxon-name-part taxon-name-part-type="genus" reg="Omoplax">O.</tp:taxon-name-part> <tp:taxon-name-part taxon-name-part-type="species" reg="karubei">karubei</tp:taxon-name-part></tp:taxon-name></italic> (<xref ref-type="bibr" rid="B34">Souma 2022a</xref>), based on the following six main characters (Figs <xref ref-type="fig" rid="F3">3E</xref>, <xref ref-type="fig" rid="F4">4E, H</xref>, <xref ref-type="fig" rid="F5">5E</xref>, <xref ref-type="fig" rid="F6">6E, H</xref>, <xref ref-type="fig" rid="F7">7E</xref>, <xref ref-type="fig" rid="F8">8E, H</xref>, <xref ref-type="fig" rid="F9">9E</xref>, <xref ref-type="fig" rid="F10">10E, H</xref>, <xref ref-type="fig" rid="F11">11E, H</xref>, <xref ref-type="fig" rid="F14">14E, H</xref>): rostrum reaching posterior margin of metasternum (reaching middle part of mesosternum in <italic><tp:taxon-name><tp:taxon-name-part taxon-name-part-type="genus" reg="Omoplax">O.</tp:taxon-name-part> <tp:taxon-name-part taxon-name-part-type="species" reg="mukojimensis">mukojimensis</tp:taxon-name-part></tp:taxon-name></italic>); hood reaching beyond apex of clypeus (not reaching apex of clypeus in <italic><tp:taxon-name><tp:taxon-name-part taxon-name-part-type="genus" reg="Omoplax">O.</tp:taxon-name-part> <tp:taxon-name-part taxon-name-part-type="species" reg="mukojimensis">mukojimensis</tp:taxon-name-part></tp:taxon-name></italic>); anterior margin of hemelytron not curved downward in apical half (strongly curved downward in apical half in <italic><tp:taxon-name><tp:taxon-name-part taxon-name-part-type="genus" reg="Omoplax">O.</tp:taxon-name-part> <tp:taxon-name-part taxon-name-part-type="species" reg="mukojimensis">mukojimensis</tp:taxon-name-part></tp:taxon-name></italic>); subcostal and discoidal areas of hemelytron not united (united in <italic><tp:taxon-name><tp:taxon-name-part taxon-name-part-type="genus" reg="Omoplax">O.</tp:taxon-name-part> <tp:taxon-name-part taxon-name-part-type="species" reg="mukojimensis">mukojimensis</tp:taxon-name-part></tp:taxon-name></italic>); Sc (subcosta) vein of hemelytron distinct in apical part of dorsal view (indistinct in apical part of dorsal view in <italic><tp:taxon-name><tp:taxon-name-part taxon-name-part-type="genus" reg="Omoplax">O.</tp:taxon-name-part> <tp:taxon-name-part taxon-name-part-type="species" reg="mukojimensis">mukojimensis</tp:taxon-name-part></tp:taxon-name></italic>); and R+M (fused radius and media) vein of hemelytron distinct, carinate (indistinct, not carinate in <italic><tp:taxon-name><tp:taxon-name-part taxon-name-part-type="genus" reg="Omoplax">O.</tp:taxon-name-part> <tp:taxon-name-part taxon-name-part-type="species" reg="mukojimensis">mukojimensis</tp:taxon-name-part></tp:taxon-name></italic>). Morphological differences between <italic><tp:taxon-name><tp:taxon-name-part taxon-name-part-type="genus" reg="Omoplax">O.</tp:taxon-name-part> <tp:taxon-name-part taxon-name-part-type="species" reg="karubei">karubei</tp:taxon-name-part></tp:taxon-name></italic> and the five other <italic><tp:taxon-name><tp:taxon-name-part taxon-name-part-type="subgenus" reg="Omoplax">Omoplax</tp:taxon-name-part></tp:taxon-name></italic> species are presented in the identification key below.</p><fig id="F15" position="float" orientation="portrait"><object-id xmlns:xlink="http://www.w3.org/1999/xlink" content-type="doi" xlink:type="simple">10.3897/zookeys.1250.160064.figure15</object-id><object-id xmlns:xlink="http://www.w3.org/1999/xlink" content-type="arpha" xlink:type="simple">41877187-2DAA-5A06-AE50-30060C6A9431</object-id><label>Figure 15.</label><caption><p>Living individuals of three tingid species endemic to the Ogasawara Islands, Japan. A. <italic><tp:taxon-name><tp:taxon-name-part taxon-name-part-type="genus" reg="Acanthomoplax">Acanthomoplax</tp:taxon-name-part> <tp:taxon-name-part taxon-name-part-type="species" reg="tomokunii">tomokunii</tp:taxon-name-part></tp:taxon-name></italic>, male; B. <italic><tp:taxon-name><tp:taxon-name-part taxon-name-part-type="genus" reg="Acanthomoplax">A.</tp:taxon-name-part> <tp:taxon-name-part taxon-name-part-type="species" reg="tomokunii">tomokunii</tp:taxon-name-part></tp:taxon-name></italic>, female; C. <italic><tp:taxon-name><tp:taxon-name-part taxon-name-part-type="genus" reg="Acanthomoplax">A.</tp:taxon-name-part> <tp:taxon-name-part taxon-name-part-type="species" reg="tomokunii">tomokunii</tp:taxon-name-part></tp:taxon-name></italic>, fifth instar nymph; D. <italic><tp:taxon-name><tp:taxon-name-part taxon-name-part-type="genus" reg="Acanthomoplax">A.</tp:taxon-name-part> <tp:taxon-name-part taxon-name-part-type="species" reg="tomokunii">tomokunii</tp:taxon-name-part></tp:taxon-name></italic>, third instar nymph; E. <italic><tp:taxon-name><tp:taxon-name-part taxon-name-part-type="genus" reg="Acanthomoplax">A.</tp:taxon-name-part> <tp:taxon-name-part taxon-name-part-type="species" reg="tomokunii">tomokunii</tp:taxon-name-part></tp:taxon-name></italic>, second instar nymph; F. <italic><tp:taxon-name><tp:taxon-name-part taxon-name-part-type="genus" reg="Omoplax">Omoplax</tp:taxon-name-part> <tp:taxon-name-part taxon-name-part-type="species" reg="desecta">desecta</tp:taxon-name-part></tp:taxon-name></italic>, male; G. <italic><tp:taxon-name><tp:taxon-name-part taxon-name-part-type="genus" reg="Omoplax">O.</tp:taxon-name-part> <tp:taxon-name-part taxon-name-part-type="species" reg="desecta">desecta</tp:taxon-name-part></tp:taxon-name></italic>, female; H. <italic><tp:taxon-name><tp:taxon-name-part taxon-name-part-type="genus" reg="Omoplax">O.</tp:taxon-name-part> <tp:taxon-name-part taxon-name-part-type="species" reg="desecta">desecta</tp:taxon-name-part></tp:taxon-name></italic>, fifth instar nymph; I. <italic><tp:taxon-name><tp:taxon-name-part taxon-name-part-type="genus" reg="Omoplax">O.</tp:taxon-name-part> <tp:taxon-name-part taxon-name-part-type="species" reg="hisasuei">hisasuei</tp:taxon-name-part></tp:taxon-name></italic> sp. nov., male.</p></caption><graphic xmlns:xlink="http://www.w3.org/1999/xlink" xlink:href="zookeys-1250-243_article-160064__-g015.jpg" position="float" orientation="portrait" xlink:type="simple" id="oo_1405206.jpg"><uri content-type="original_file" xlink:type="simple">https://binary.pensoft.net/fig/1405206</uri></graphic></fig></tp:treatment-sec><tp:treatment-sec sec-type="distribution" id="SECID0EF2CI"><title>Distribution.</title><p>Japan: Ogasawara Islands: Mukojima Group (Mukojima Island) (Fig. <xref ref-type="fig" rid="F19">19</xref>) (<xref ref-type="bibr" rid="B34">Souma 2022a</xref>). <italic><tp:taxon-name><tp:taxon-name-part taxon-name-part-type="genus" reg="Omoplax">Omoplax</tp:taxon-name-part> <tp:taxon-name-part taxon-name-part-type="species" reg="karubei">karubei</tp:taxon-name-part></tp:taxon-name></italic> is endemic to Mukojima Island.</p></tp:treatment-sec><tp:treatment-sec sec-type="host" id="SECID0E52CI"><title>Host plant.</title><p>Only <tp:taxon-name><tp:taxon-name-part taxon-name-part-type="genus" reg="Rhaphiolepis">Rhaphiolepis</tp:taxon-name-part> <tp:taxon-name-part taxon-name-part-type="species" reg="indica">indica</tp:taxon-name-part> <tp:taxon-name-part taxon-name-part-type="infraspecific-rank">var.</tp:taxon-name-part> <tp:taxon-name-part taxon-name-part-type="variety" reg="tashiroi">tashiroi</tp:taxon-name-part></tp:taxon-name> (<tp:taxon-name><tp:taxon-name-part taxon-name-part-type="family">Rosaceae</tp:taxon-name-part></tp:taxon-name>) (Fig. <xref ref-type="fig" rid="F17">17G</xref>), which is also known as “Shimasharinbai”, was confirmed as a host plant for <italic><tp:taxon-name><tp:taxon-name-part taxon-name-part-type="genus" reg="Omoplax">Omoplax</tp:taxon-name-part> <tp:taxon-name-part taxon-name-part-type="species" reg="karubei">karubei</tp:taxon-name-part></tp:taxon-name></italic> by the field observation of adults, suggesting the possibility of monophagy for this lace bug species.</p></tp:treatment-sec><tp:treatment-sec sec-type="Bionomics" id="SECID0EJ4CI"><title>Bionomics.</title><p><italic><tp:taxon-name><tp:taxon-name-part taxon-name-part-type="genus" reg="Omoplax">Omoplax</tp:taxon-name-part> <tp:taxon-name-part taxon-name-part-type="species" reg="karubei">karubei</tp:taxon-name-part></tp:taxon-name></italic> inhabits an evergreen broad-leaved forest with a subtropical climate in the Ogasawara Islands (<xref ref-type="bibr" rid="B34">Souma 2022a</xref>), and sucks sap on the abaxial side of the leaves of <tp:taxon-name><tp:taxon-name-part taxon-name-part-type="genus" reg="Rhaphiolepis">Rhaphiolepis</tp:taxon-name-part> <tp:taxon-name-part taxon-name-part-type="species" reg="indica">indica</tp:taxon-name-part> <tp:taxon-name-part taxon-name-part-type="infraspecific-rank">var.</tp:taxon-name-part> <tp:taxon-name-part taxon-name-part-type="variety" reg="tashiroi">tashiroi</tp:taxon-name-part></tp:taxon-name>, causing irregular yellowing on the adaxial side (Fig. <xref ref-type="fig" rid="F17">17G</xref>). Adults were collected in June and July; nymphs are unknown (<xref ref-type="bibr" rid="B34">Souma 2022a</xref>).</p></tp:treatment-sec><tp:treatment-sec><!--Section generated to contain objects referenced in tp:taxon-treatment.--><fig id="F1" position="float" orientation="portrait"><object-id xmlns:xlink="http://www.w3.org/1999/xlink" content-type="doi" xlink:type="simple">10.3897/zookeys.1250.160064.figure1</object-id><object-id xmlns:xlink="http://www.w3.org/1999/xlink" content-type="arpha" xlink:type="simple">B9B1D1B5-1CB0-5153-95CD-63AFB28C8F02</object-id><label>Figure 1.</label><caption><p>Males of seven tingid species endemic to the Ogasawara Islands, Japan, dorsal view. A. <italic><tp:taxon-name><tp:taxon-name-part taxon-name-part-type="genus" reg="Acanthomoplax">Acanthomoplax</tp:taxon-name-part> <tp:taxon-name-part taxon-name-part-type="species" reg="tomokunii">tomokunii</tp:taxon-name-part></tp:taxon-name></italic>; B. <italic><tp:taxon-name><tp:taxon-name-part taxon-name-part-type="genus" reg="Omoplax">Omoplax</tp:taxon-name-part> <tp:taxon-name-part taxon-name-part-type="species" reg="desecta">desecta</tp:taxon-name-part></tp:taxon-name></italic>; C. <italic><tp:taxon-name><tp:taxon-name-part taxon-name-part-type="genus" reg="Omoplax">O.</tp:taxon-name-part> <tp:taxon-name-part taxon-name-part-type="species" reg="hisasuei">hisasuei</tp:taxon-name-part></tp:taxon-name></italic> sp. nov.; D. <italic><tp:taxon-name><tp:taxon-name-part taxon-name-part-type="genus" reg="Omoplax">O.</tp:taxon-name-part> <tp:taxon-name-part taxon-name-part-type="species" reg="inugusu">inugusu</tp:taxon-name-part></tp:taxon-name></italic> sp. nov.; E. <italic><tp:taxon-name><tp:taxon-name-part taxon-name-part-type="genus" reg="Omoplax">O.</tp:taxon-name-part> <tp:taxon-name-part taxon-name-part-type="species" reg="karubei">karubei</tp:taxon-name-part></tp:taxon-name></italic>; F. <italic><tp:taxon-name><tp:taxon-name-part taxon-name-part-type="genus" reg="Omoplax">O.</tp:taxon-name-part> <tp:taxon-name-part taxon-name-part-type="species" reg="kobugashi">kobugashi</tp:taxon-name-part></tp:taxon-name></italic> sp. nov.; G. <italic><tp:taxon-name><tp:taxon-name-part taxon-name-part-type="genus" reg="Omoplax">O.</tp:taxon-name-part> <tp:taxon-name-part taxon-name-part-type="species" reg="majorcarinae">majorcarinae</tp:taxon-name-part></tp:taxon-name></italic>.</p></caption><graphic xmlns:xlink="http://www.w3.org/1999/xlink" xlink:href="zookeys-1250-243_article-160064__-g001.jpg" position="float" orientation="portrait" xlink:type="simple" id="oo_1405192.jpg"><uri content-type="original_file" xlink:type="simple">https://binary.pensoft.net/fig/1405192</uri></graphic></fig><fig id="F2" position="float" orientation="portrait"><object-id xmlns:xlink="http://www.w3.org/1999/xlink" content-type="doi" xlink:type="simple">10.3897/zookeys.1250.160064.figure2</object-id><object-id xmlns:xlink="http://www.w3.org/1999/xlink" content-type="arpha" xlink:type="simple">346DAE91-B661-510C-B0C2-14F1C84302C6</object-id><label>Figure 2.</label><caption><p>Females of eight tingid species endemic to the Ogasawara Islands, Japan, dorsal view. A. <italic><tp:taxon-name><tp:taxon-name-part taxon-name-part-type="genus" reg="Acanthomoplax">Acanthomoplax</tp:taxon-name-part> <tp:taxon-name-part taxon-name-part-type="species" reg="tomokunii">tomokunii</tp:taxon-name-part></tp:taxon-name></italic>; B. <italic><tp:taxon-name><tp:taxon-name-part taxon-name-part-type="genus" reg="Omoplax">Omoplax</tp:taxon-name-part> <tp:taxon-name-part taxon-name-part-type="species" reg="desecta">desecta</tp:taxon-name-part></tp:taxon-name></italic>; C. <italic><tp:taxon-name><tp:taxon-name-part taxon-name-part-type="genus" reg="Omoplax">O.</tp:taxon-name-part> <tp:taxon-name-part taxon-name-part-type="species" reg="hisasuei">hisasuei</tp:taxon-name-part></tp:taxon-name></italic> sp. nov.; D. <italic><tp:taxon-name><tp:taxon-name-part taxon-name-part-type="genus" reg="Omoplax">O.</tp:taxon-name-part> <tp:taxon-name-part taxon-name-part-type="species" reg="inugusu">inugusu</tp:taxon-name-part></tp:taxon-name></italic> sp. nov.; E. <italic><tp:taxon-name><tp:taxon-name-part taxon-name-part-type="genus" reg="Omoplax">O.</tp:taxon-name-part> <tp:taxon-name-part taxon-name-part-type="species" reg="karubei">karubei</tp:taxon-name-part></tp:taxon-name></italic>; F. <italic><tp:taxon-name><tp:taxon-name-part taxon-name-part-type="genus" reg="Omoplax">O.</tp:taxon-name-part> <tp:taxon-name-part taxon-name-part-type="species" reg="kobugashi">kobugashi</tp:taxon-name-part></tp:taxon-name></italic> sp. nov.; G. <italic><tp:taxon-name><tp:taxon-name-part taxon-name-part-type="genus" reg="Omoplax">O.</tp:taxon-name-part> <tp:taxon-name-part taxon-name-part-type="species" reg="majorcarinae">majorcarinae</tp:taxon-name-part></tp:taxon-name></italic>; H. <italic><tp:taxon-name><tp:taxon-name-part taxon-name-part-type="genus" reg="Omoplax">O.</tp:taxon-name-part> <tp:taxon-name-part taxon-name-part-type="species" reg="mukojimensis">mukojimensis</tp:taxon-name-part></tp:taxon-name></italic>.</p></caption><graphic xmlns:xlink="http://www.w3.org/1999/xlink" xlink:href="zookeys-1250-243_article-160064__-g002.jpg" position="float" orientation="portrait" xlink:type="simple" id="oo_1405193.jpg"><uri content-type="original_file" xlink:type="simple">https://binary.pensoft.net/fig/1405193</uri></graphic></fig><fig id="F3" position="float" orientation="portrait"><object-id xmlns:xlink="http://www.w3.org/1999/xlink" content-type="doi" xlink:type="simple">10.3897/zookeys.1250.160064.figure3</object-id><object-id xmlns:xlink="http://www.w3.org/1999/xlink" content-type="arpha" xlink:type="simple">07B02836-1B77-533B-909B-D48367368E77</object-id><label>Figure 3.</label><caption><p>Male pronota of seven tingid species endemic to the Ogasawara Islands, Japan, dorsal view. A. <italic><tp:taxon-name><tp:taxon-name-part taxon-name-part-type="genus" reg="Acanthomoplax">Acanthomoplax</tp:taxon-name-part> <tp:taxon-name-part taxon-name-part-type="species" reg="tomokunii">tomokunii</tp:taxon-name-part></tp:taxon-name></italic>; B. <italic><tp:taxon-name><tp:taxon-name-part taxon-name-part-type="genus" reg="Omoplax">Omoplax</tp:taxon-name-part> <tp:taxon-name-part taxon-name-part-type="species" reg="desecta">desecta</tp:taxon-name-part></tp:taxon-name></italic>; C. <italic><tp:taxon-name><tp:taxon-name-part taxon-name-part-type="genus" reg="Omoplax">O.</tp:taxon-name-part> <tp:taxon-name-part taxon-name-part-type="species" reg="hisasuei">hisasuei</tp:taxon-name-part></tp:taxon-name></italic> sp. nov.; D. <italic><tp:taxon-name><tp:taxon-name-part taxon-name-part-type="genus" reg="Omoplax">O.</tp:taxon-name-part> <tp:taxon-name-part taxon-name-part-type="species" reg="inugusu">inugusu</tp:taxon-name-part></tp:taxon-name></italic> sp. nov.; E. <italic><tp:taxon-name><tp:taxon-name-part taxon-name-part-type="genus" reg="Omoplax">O.</tp:taxon-name-part> <tp:taxon-name-part taxon-name-part-type="species" reg="karubei">karubei</tp:taxon-name-part></tp:taxon-name></italic>; F. <italic><tp:taxon-name><tp:taxon-name-part taxon-name-part-type="genus" reg="Omoplax">O.</tp:taxon-name-part> <tp:taxon-name-part taxon-name-part-type="species" reg="kobugashi">kobugashi</tp:taxon-name-part></tp:taxon-name></italic> sp. nov.; G. <italic><tp:taxon-name><tp:taxon-name-part taxon-name-part-type="genus" reg="Omoplax">O.</tp:taxon-name-part> <tp:taxon-name-part taxon-name-part-type="species" reg="majorcarinae">majorcarinae</tp:taxon-name-part></tp:taxon-name></italic>.</p></caption><graphic xmlns:xlink="http://www.w3.org/1999/xlink" xlink:href="zookeys-1250-243_article-160064__-g003.jpg" position="float" orientation="portrait" xlink:type="simple" id="oo_1405194.jpg"><uri content-type="original_file" xlink:type="simple">https://binary.pensoft.net/fig/1405194</uri></graphic></fig><fig id="F4" position="float" orientation="portrait"><object-id xmlns:xlink="http://www.w3.org/1999/xlink" content-type="doi" xlink:type="simple">10.3897/zookeys.1250.160064.figure4</object-id><object-id xmlns:xlink="http://www.w3.org/1999/xlink" content-type="arpha" xlink:type="simple">DA8360B9-34EF-502A-B128-874E950F6525</object-id><label>Figure 4.</label><caption><p>Female pronota of eight tingid species endemic to the Ogasawara Islands, Japan, dorsal view. A. <italic><tp:taxon-name><tp:taxon-name-part taxon-name-part-type="genus" reg="Acanthomoplax">Acanthomoplax</tp:taxon-name-part> <tp:taxon-name-part taxon-name-part-type="species" reg="tomokunii">tomokunii</tp:taxon-name-part></tp:taxon-name></italic>; B. <italic><tp:taxon-name><tp:taxon-name-part taxon-name-part-type="genus" reg="Omoplax">Omoplax</tp:taxon-name-part> <tp:taxon-name-part taxon-name-part-type="species" reg="desecta">desecta</tp:taxon-name-part></tp:taxon-name></italic>; C. <italic><tp:taxon-name><tp:taxon-name-part taxon-name-part-type="genus" reg="Omoplax">O.</tp:taxon-name-part> <tp:taxon-name-part taxon-name-part-type="species" reg="hisasuei">hisasuei</tp:taxon-name-part></tp:taxon-name></italic> sp. nov.; D. <italic><tp:taxon-name><tp:taxon-name-part taxon-name-part-type="genus" reg="Omoplax">O.</tp:taxon-name-part> <tp:taxon-name-part taxon-name-part-type="species" reg="inugusu">inugusu</tp:taxon-name-part></tp:taxon-name></italic> sp. nov.; E. <italic><tp:taxon-name><tp:taxon-name-part taxon-name-part-type="genus" reg="Omoplax">O.</tp:taxon-name-part> <tp:taxon-name-part taxon-name-part-type="species" reg="karubei">karubei</tp:taxon-name-part></tp:taxon-name></italic>; F. <italic><tp:taxon-name><tp:taxon-name-part taxon-name-part-type="genus" reg="Omoplax">O.</tp:taxon-name-part> <tp:taxon-name-part taxon-name-part-type="species" reg="kobugashi">kobugashi</tp:taxon-name-part></tp:taxon-name></italic> sp. nov.; G. <italic><tp:taxon-name><tp:taxon-name-part taxon-name-part-type="genus" reg="Omoplax">O.</tp:taxon-name-part> <tp:taxon-name-part taxon-name-part-type="species" reg="majorcarinae">majorcarinae</tp:taxon-name-part></tp:taxon-name></italic>; H. <italic><tp:taxon-name><tp:taxon-name-part taxon-name-part-type="genus" reg="Omoplax">O.</tp:taxon-name-part> <tp:taxon-name-part taxon-name-part-type="species" reg="mukojimensis">mukojimensis</tp:taxon-name-part></tp:taxon-name></italic>.</p></caption><graphic xmlns:xlink="http://www.w3.org/1999/xlink" xlink:href="zookeys-1250-243_article-160064__-g004.jpg" position="float" orientation="portrait" xlink:type="simple" id="oo_1405195.jpg"><uri content-type="original_file" xlink:type="simple">https://binary.pensoft.net/fig/1405195</uri></graphic></fig><fig id="F5" position="float" orientation="portrait"><object-id xmlns:xlink="http://www.w3.org/1999/xlink" content-type="doi" xlink:type="simple">10.3897/zookeys.1250.160064.figure5</object-id><object-id xmlns:xlink="http://www.w3.org/1999/xlink" content-type="arpha" xlink:type="simple">115D1031-82CF-5CC9-8BBD-E913B60CB2C2</object-id><label>Figure 5.</label><caption><p>Male pronota of seven tingid species endemic to the Ogasawara Islands, Japan, dorsolateral view. A. <italic><tp:taxon-name><tp:taxon-name-part taxon-name-part-type="genus" reg="Acanthomoplax">Acanthomoplax</tp:taxon-name-part> <tp:taxon-name-part taxon-name-part-type="species" reg="tomokunii">tomokunii</tp:taxon-name-part></tp:taxon-name></italic> B. <italic><tp:taxon-name><tp:taxon-name-part taxon-name-part-type="genus" reg="Omoplax">Omoplax</tp:taxon-name-part> <tp:taxon-name-part taxon-name-part-type="species" reg="desecta">desecta</tp:taxon-name-part></tp:taxon-name></italic> C. <italic><tp:taxon-name><tp:taxon-name-part taxon-name-part-type="genus" reg="Omoplax">O.</tp:taxon-name-part> <tp:taxon-name-part taxon-name-part-type="species" reg="hisasuei">hisasuei</tp:taxon-name-part></tp:taxon-name></italic> sp. nov.; D. <italic><tp:taxon-name><tp:taxon-name-part taxon-name-part-type="genus" reg="Omoplax">O.</tp:taxon-name-part> <tp:taxon-name-part taxon-name-part-type="species" reg="inugusu">inugusu</tp:taxon-name-part></tp:taxon-name></italic> sp. nov.; E. <italic><tp:taxon-name><tp:taxon-name-part taxon-name-part-type="genus" reg="Omoplax">O.</tp:taxon-name-part> <tp:taxon-name-part taxon-name-part-type="species" reg="karubei">karubei</tp:taxon-name-part></tp:taxon-name></italic> F. <italic><tp:taxon-name><tp:taxon-name-part taxon-name-part-type="genus" reg="Omoplax">O.</tp:taxon-name-part> <tp:taxon-name-part taxon-name-part-type="species" reg="kobugashi">kobugashi</tp:taxon-name-part></tp:taxon-name></italic> sp. nov.; G. <italic><tp:taxon-name><tp:taxon-name-part taxon-name-part-type="genus" reg="Omoplax">O.</tp:taxon-name-part> <tp:taxon-name-part taxon-name-part-type="species" reg="majorcarinae">majorcarinae</tp:taxon-name-part></tp:taxon-name></italic>.</p></caption><graphic xmlns:xlink="http://www.w3.org/1999/xlink" xlink:href="zookeys-1250-243_article-160064__-g005.jpg" position="float" orientation="portrait" xlink:type="simple" id="oo_1405196.jpg"><uri content-type="original_file" xlink:type="simple">https://binary.pensoft.net/fig/1405196</uri></graphic></fig><fig id="F6" position="float" orientation="portrait"><object-id xmlns:xlink="http://www.w3.org/1999/xlink" content-type="doi" xlink:type="simple">10.3897/zookeys.1250.160064.figure6</object-id><object-id xmlns:xlink="http://www.w3.org/1999/xlink" content-type="arpha" xlink:type="simple">AE2BFA6B-7DEC-5EF5-88FC-57FD6E25500E</object-id><label>Figure 6.</label><caption><p>Female pronota of eight tingid species endemic to the Ogasawara Islands, Japan, dorsolateral view. A. <italic><tp:taxon-name><tp:taxon-name-part taxon-name-part-type="genus" reg="Acanthomoplax">Acanthomoplax</tp:taxon-name-part> <tp:taxon-name-part taxon-name-part-type="species" reg="tomokunii">tomokunii</tp:taxon-name-part></tp:taxon-name></italic>; B. <italic><tp:taxon-name><tp:taxon-name-part taxon-name-part-type="genus" reg="Omoplax">Omoplax</tp:taxon-name-part> <tp:taxon-name-part taxon-name-part-type="species" reg="desecta">desecta</tp:taxon-name-part></tp:taxon-name></italic>; C. <italic><tp:taxon-name><tp:taxon-name-part taxon-name-part-type="genus" reg="Omoplax">O.</tp:taxon-name-part> <tp:taxon-name-part taxon-name-part-type="species" reg="hisasuei">hisasuei</tp:taxon-name-part></tp:taxon-name></italic> sp. nov.; D. <italic><tp:taxon-name><tp:taxon-name-part taxon-name-part-type="genus" reg="Omoplax">O.</tp:taxon-name-part> <tp:taxon-name-part taxon-name-part-type="species" reg="inugusu">inugusu</tp:taxon-name-part></tp:taxon-name></italic> sp. nov.; E. <italic><tp:taxon-name><tp:taxon-name-part taxon-name-part-type="genus" reg="Omoplax">O.</tp:taxon-name-part> <tp:taxon-name-part taxon-name-part-type="species" reg="karubei">karubei</tp:taxon-name-part></tp:taxon-name></italic>; F. <italic><tp:taxon-name><tp:taxon-name-part taxon-name-part-type="genus" reg="Omoplax">O.</tp:taxon-name-part> <tp:taxon-name-part taxon-name-part-type="species" reg="kobugashi">kobugashi</tp:taxon-name-part></tp:taxon-name></italic> sp. nov.; G. <italic><tp:taxon-name><tp:taxon-name-part taxon-name-part-type="genus" reg="Omoplax">O.</tp:taxon-name-part> <tp:taxon-name-part taxon-name-part-type="species" reg="majorcarinae">majorcarinae</tp:taxon-name-part></tp:taxon-name></italic>; H. <italic><tp:taxon-name><tp:taxon-name-part taxon-name-part-type="genus" reg="Omoplax">O.</tp:taxon-name-part> <tp:taxon-name-part taxon-name-part-type="species" reg="mukojimensis">mukojimensis</tp:taxon-name-part></tp:taxon-name></italic>.</p></caption><graphic xmlns:xlink="http://www.w3.org/1999/xlink" xlink:href="zookeys-1250-243_article-160064__-g006.jpg" position="float" orientation="portrait" xlink:type="simple" id="oo_1405197.jpg"><uri content-type="original_file" xlink:type="simple">https://binary.pensoft.net/fig/1405197</uri></graphic></fig><fig id="F7" position="float" orientation="portrait"><object-id xmlns:xlink="http://www.w3.org/1999/xlink" content-type="doi" xlink:type="simple">10.3897/zookeys.1250.160064.figure7</object-id><object-id xmlns:xlink="http://www.w3.org/1999/xlink" content-type="arpha" xlink:type="simple">E2B17EF8-6A00-52D9-BC4A-4E34D73DD08E</object-id><label>Figure 7.</label><caption><p>Male hemelytra of seven tingid species endemic to the Ogasawara Islands, Japan, dorsal view. A. <italic><tp:taxon-name><tp:taxon-name-part taxon-name-part-type="genus" reg="Acanthomoplax">Acanthomoplax</tp:taxon-name-part> <tp:taxon-name-part taxon-name-part-type="species" reg="tomokunii">tomokunii</tp:taxon-name-part></tp:taxon-name></italic>; B. <italic><tp:taxon-name><tp:taxon-name-part taxon-name-part-type="genus" reg="Omoplax">Omoplax</tp:taxon-name-part> <tp:taxon-name-part taxon-name-part-type="species" reg="desecta">desecta</tp:taxon-name-part></tp:taxon-name></italic>; C. <italic><tp:taxon-name><tp:taxon-name-part taxon-name-part-type="genus" reg="Omoplax">O.</tp:taxon-name-part> <tp:taxon-name-part taxon-name-part-type="species" reg="hisasuei">hisasuei</tp:taxon-name-part></tp:taxon-name></italic> sp. nov.; D. <italic><tp:taxon-name><tp:taxon-name-part taxon-name-part-type="genus" reg="Omoplax">O.</tp:taxon-name-part> <tp:taxon-name-part taxon-name-part-type="species" reg="inugusu">inugusu</tp:taxon-name-part></tp:taxon-name></italic> sp. nov.; E. <italic><tp:taxon-name><tp:taxon-name-part taxon-name-part-type="genus" reg="Omoplax">O.</tp:taxon-name-part> <tp:taxon-name-part taxon-name-part-type="species" reg="karubei">karubei</tp:taxon-name-part></tp:taxon-name></italic>; F. <italic><tp:taxon-name><tp:taxon-name-part taxon-name-part-type="genus" reg="Omoplax">O.</tp:taxon-name-part> <tp:taxon-name-part taxon-name-part-type="species" reg="kobugashi">kobugashi</tp:taxon-name-part></tp:taxon-name></italic> sp. nov.; G. <italic><tp:taxon-name><tp:taxon-name-part taxon-name-part-type="genus" reg="Omoplax">O.</tp:taxon-name-part> <tp:taxon-name-part taxon-name-part-type="species" reg="majorcarinae">majorcarinae</tp:taxon-name-part></tp:taxon-name></italic>.</p></caption><graphic xmlns:xlink="http://www.w3.org/1999/xlink" xlink:href="zookeys-1250-243_article-160064__-g007.jpg" position="float" orientation="portrait" xlink:type="simple" id="oo_1405198.jpg"><uri content-type="original_file" xlink:type="simple">https://binary.pensoft.net/fig/1405198</uri></graphic></fig><fig id="F8" position="float" orientation="portrait"><object-id xmlns:xlink="http://www.w3.org/1999/xlink" content-type="doi" xlink:type="simple">10.3897/zookeys.1250.160064.figure8</object-id><object-id xmlns:xlink="http://www.w3.org/1999/xlink" content-type="arpha" xlink:type="simple">78B75861-F320-5FC3-8F79-64799CF16738</object-id><label>Figure 8.</label><caption><p>Female hemelytra of eight tingid species endemic to the Ogasawara Islands, Japan, dorsal view. A. <italic><tp:taxon-name><tp:taxon-name-part taxon-name-part-type="genus" reg="Acanthomoplax">Acanthomoplax</tp:taxon-name-part> <tp:taxon-name-part taxon-name-part-type="species" reg="tomokunii">tomokunii</tp:taxon-name-part></tp:taxon-name></italic>; B. <italic><tp:taxon-name><tp:taxon-name-part taxon-name-part-type="genus" reg="Omoplax">Omoplax</tp:taxon-name-part> <tp:taxon-name-part taxon-name-part-type="species" reg="desecta">desecta</tp:taxon-name-part></tp:taxon-name></italic>; C. <italic><tp:taxon-name><tp:taxon-name-part taxon-name-part-type="genus" reg="Omoplax">O.</tp:taxon-name-part> <tp:taxon-name-part taxon-name-part-type="species" reg="hisasuei">hisasuei</tp:taxon-name-part></tp:taxon-name></italic> sp. nov.; D. <italic><tp:taxon-name><tp:taxon-name-part taxon-name-part-type="genus" reg="Omoplax">O.</tp:taxon-name-part> <tp:taxon-name-part taxon-name-part-type="species" reg="inugusu">inugusu</tp:taxon-name-part></tp:taxon-name></italic> sp. nov.; E. <italic><tp:taxon-name><tp:taxon-name-part taxon-name-part-type="genus" reg="Omoplax">O.</tp:taxon-name-part> <tp:taxon-name-part taxon-name-part-type="species" reg="karubei">karubei</tp:taxon-name-part></tp:taxon-name></italic>; F. <italic><tp:taxon-name><tp:taxon-name-part taxon-name-part-type="genus" reg="Omoplax">O.</tp:taxon-name-part> <tp:taxon-name-part taxon-name-part-type="species" reg="kobugashi">kobugashi</tp:taxon-name-part></tp:taxon-name></italic> sp. nov.; G. <italic><tp:taxon-name><tp:taxon-name-part taxon-name-part-type="genus" reg="Omoplax">O.</tp:taxon-name-part> <tp:taxon-name-part taxon-name-part-type="species" reg="majorcarinae">majorcarinae</tp:taxon-name-part></tp:taxon-name></italic>; H. <italic><tp:taxon-name><tp:taxon-name-part taxon-name-part-type="genus" reg="Omoplax">O.</tp:taxon-name-part> <tp:taxon-name-part taxon-name-part-type="species" reg="mukojimensis">mukojimensis</tp:taxon-name-part></tp:taxon-name></italic>.</p></caption><graphic xmlns:xlink="http://www.w3.org/1999/xlink" xlink:href="zookeys-1250-243_article-160064__-g008.jpg" position="float" orientation="portrait" xlink:type="simple" id="oo_1405199.jpg"><uri content-type="original_file" xlink:type="simple">https://binary.pensoft.net/fig/1405199</uri></graphic></fig><fig id="F9" position="float" orientation="portrait"><object-id xmlns:xlink="http://www.w3.org/1999/xlink" content-type="doi" xlink:type="simple">10.3897/zookeys.1250.160064.figure9</object-id><object-id xmlns:xlink="http://www.w3.org/1999/xlink" content-type="arpha" xlink:type="simple">9A387BBD-2AB7-5DA2-ACB0-E97616B7262C</object-id><label>Figure 9.</label><caption><p>Male hemelytra of seven tingid species endemic to the Ogasawara Islands, Japan, dorsolateral view. A. <italic><tp:taxon-name><tp:taxon-name-part taxon-name-part-type="genus" reg="Acanthomoplax">Acanthomoplax</tp:taxon-name-part> <tp:taxon-name-part taxon-name-part-type="species" reg="tomokunii">tomokunii</tp:taxon-name-part></tp:taxon-name></italic>; B. <italic><tp:taxon-name><tp:taxon-name-part taxon-name-part-type="genus" reg="Omoplax">Omoplax</tp:taxon-name-part> <tp:taxon-name-part taxon-name-part-type="species" reg="desecta">desecta</tp:taxon-name-part></tp:taxon-name></italic>; C. <italic><tp:taxon-name><tp:taxon-name-part taxon-name-part-type="genus" reg="Omoplax">O.</tp:taxon-name-part> <tp:taxon-name-part taxon-name-part-type="species" reg="hisasuei">hisasuei</tp:taxon-name-part></tp:taxon-name></italic> sp. nov.; D. <italic><tp:taxon-name><tp:taxon-name-part taxon-name-part-type="genus" reg="Omoplax">O.</tp:taxon-name-part> <tp:taxon-name-part taxon-name-part-type="species" reg="inugusu">inugusu</tp:taxon-name-part></tp:taxon-name></italic> sp. nov.; E. <italic><tp:taxon-name><tp:taxon-name-part taxon-name-part-type="genus" reg="Omoplax">O.</tp:taxon-name-part> <tp:taxon-name-part taxon-name-part-type="species" reg="karubei">karubei</tp:taxon-name-part></tp:taxon-name></italic>; F. <italic><tp:taxon-name><tp:taxon-name-part taxon-name-part-type="genus" reg="Omoplax">O.</tp:taxon-name-part> <tp:taxon-name-part taxon-name-part-type="species" reg="kobugashi">kobugashi</tp:taxon-name-part></tp:taxon-name></italic> sp. nov.; G. <italic><tp:taxon-name><tp:taxon-name-part taxon-name-part-type="genus" reg="Omoplax">O.</tp:taxon-name-part> <tp:taxon-name-part taxon-name-part-type="species" reg="majorcarinae">majorcarinae</tp:taxon-name-part></tp:taxon-name></italic>.</p></caption><graphic xmlns:xlink="http://www.w3.org/1999/xlink" xlink:href="zookeys-1250-243_article-160064__-g009.jpg" position="float" orientation="portrait" xlink:type="simple" id="oo_1405200.jpg"><uri content-type="original_file" xlink:type="simple">https://binary.pensoft.net/fig/1405200</uri></graphic></fig><fig id="F10" position="float" orientation="portrait"><object-id xmlns:xlink="http://www.w3.org/1999/xlink" content-type="doi" xlink:type="simple">10.3897/zookeys.1250.160064.figure10</object-id><object-id xmlns:xlink="http://www.w3.org/1999/xlink" content-type="arpha" xlink:type="simple">B8039CB7-F8F8-5461-A219-00FA19CEA89C</object-id><label>Figure 10.</label><caption><p>Female hemelytra of eight tingid species endemic to the Ogasawara Islands, Japan, dorsolateral view. A. <italic><tp:taxon-name><tp:taxon-name-part taxon-name-part-type="genus" reg="Acanthomoplax">Acanthomoplax</tp:taxon-name-part> <tp:taxon-name-part taxon-name-part-type="species" reg="tomokunii">tomokunii</tp:taxon-name-part></tp:taxon-name></italic>; B. <italic><tp:taxon-name><tp:taxon-name-part taxon-name-part-type="genus" reg="Omoplax">Omoplax</tp:taxon-name-part> <tp:taxon-name-part taxon-name-part-type="species" reg="desecta">desecta</tp:taxon-name-part></tp:taxon-name></italic>; C. <italic><tp:taxon-name><tp:taxon-name-part taxon-name-part-type="genus" reg="Omoplax">O.</tp:taxon-name-part> <tp:taxon-name-part taxon-name-part-type="species" reg="hisasuei">hisasuei</tp:taxon-name-part></tp:taxon-name></italic> sp. nov.; D. <italic><tp:taxon-name><tp:taxon-name-part taxon-name-part-type="genus" reg="Omoplax">O.</tp:taxon-name-part> <tp:taxon-name-part taxon-name-part-type="species" reg="inugusu">inugusu</tp:taxon-name-part></tp:taxon-name></italic> sp. nov.; E. <italic><tp:taxon-name><tp:taxon-name-part taxon-name-part-type="genus" reg="Omoplax">O.</tp:taxon-name-part> <tp:taxon-name-part taxon-name-part-type="species" reg="karubei">karubei</tp:taxon-name-part></tp:taxon-name></italic>; F. <italic><tp:taxon-name><tp:taxon-name-part taxon-name-part-type="genus" reg="Omoplax">O.</tp:taxon-name-part> <tp:taxon-name-part taxon-name-part-type="species" reg="kobugashi">kobugashi</tp:taxon-name-part></tp:taxon-name></italic> sp. nov.; G. <italic><tp:taxon-name><tp:taxon-name-part taxon-name-part-type="genus" reg="Omoplax">O.</tp:taxon-name-part> <tp:taxon-name-part taxon-name-part-type="species" reg="majorcarinae">majorcarinae</tp:taxon-name-part></tp:taxon-name></italic>; H. <italic><tp:taxon-name><tp:taxon-name-part taxon-name-part-type="genus" reg="Omoplax">O.</tp:taxon-name-part> <tp:taxon-name-part taxon-name-part-type="species" reg="mukojimensis">mukojimensis</tp:taxon-name-part></tp:taxon-name></italic>.</p></caption><graphic xmlns:xlink="http://www.w3.org/1999/xlink" xlink:href="zookeys-1250-243_article-160064__-g010.jpg" position="float" orientation="portrait" xlink:type="simple" id="oo_1405201.jpg"><uri content-type="original_file" xlink:type="simple">https://binary.pensoft.net/fig/1405201</uri></graphic></fig><fig id="F11" position="float" orientation="portrait"><object-id xmlns:xlink="http://www.w3.org/1999/xlink" content-type="doi" xlink:type="simple">10.3897/zookeys.1250.160064.figure11</object-id><object-id xmlns:xlink="http://www.w3.org/1999/xlink" content-type="arpha" xlink:type="simple">CA40DBE1-5B6C-5455-ABA5-74B90FCB1A9D</object-id><label>Figure 11.</label><caption><p>Rostra of eight tingid species endemic to the Ogasawara Islands, Japan, ventral view. A. <italic><tp:taxon-name><tp:taxon-name-part taxon-name-part-type="genus" reg="Acanthomoplax">Acanthomoplax</tp:taxon-name-part> <tp:taxon-name-part taxon-name-part-type="species" reg="tomokunii">tomokunii</tp:taxon-name-part></tp:taxon-name></italic>; B. <italic><tp:taxon-name><tp:taxon-name-part taxon-name-part-type="genus" reg="Omoplax">Omoplax</tp:taxon-name-part> <tp:taxon-name-part taxon-name-part-type="species" reg="desecta">desecta</tp:taxon-name-part></tp:taxon-name></italic>; C. <italic><tp:taxon-name><tp:taxon-name-part taxon-name-part-type="genus" reg="Omoplax">O.</tp:taxon-name-part> <tp:taxon-name-part taxon-name-part-type="species" reg="hisasuei">hisasuei</tp:taxon-name-part></tp:taxon-name></italic> sp. nov.; D. <italic><tp:taxon-name><tp:taxon-name-part taxon-name-part-type="genus" reg="Omoplax">O.</tp:taxon-name-part> <tp:taxon-name-part taxon-name-part-type="species" reg="inugusu">inugusu</tp:taxon-name-part></tp:taxon-name></italic> sp. nov.; E. <italic><tp:taxon-name><tp:taxon-name-part taxon-name-part-type="genus" reg="Omoplax">O.</tp:taxon-name-part> <tp:taxon-name-part taxon-name-part-type="species" reg="karubei">karubei</tp:taxon-name-part></tp:taxon-name></italic>; F. <italic><tp:taxon-name><tp:taxon-name-part taxon-name-part-type="genus" reg="Omoplax">O.</tp:taxon-name-part> <tp:taxon-name-part taxon-name-part-type="species" reg="kobugashi">kobugashi</tp:taxon-name-part></tp:taxon-name></italic> sp. nov.; G. <italic><tp:taxon-name><tp:taxon-name-part taxon-name-part-type="genus" reg="Omoplax">O.</tp:taxon-name-part> <tp:taxon-name-part taxon-name-part-type="species" reg="majorcarinae">majorcarinae</tp:taxon-name-part></tp:taxon-name></italic>; H. <italic><tp:taxon-name><tp:taxon-name-part taxon-name-part-type="genus" reg="Omoplax">O.</tp:taxon-name-part> <tp:taxon-name-part taxon-name-part-type="species" reg="mukojimensis">mukojimensis</tp:taxon-name-part></tp:taxon-name></italic>.</p></caption><graphic xmlns:xlink="http://www.w3.org/1999/xlink" xlink:href="zookeys-1250-243_article-160064__-g011.jpg" position="float" orientation="portrait" xlink:type="simple" id="oo_1405202.jpg"><uri content-type="original_file" xlink:type="simple">https://binary.pensoft.net/fig/1405202</uri></graphic></fig><fig id="F12" position="float" orientation="portrait"><object-id xmlns:xlink="http://www.w3.org/1999/xlink" content-type="doi" xlink:type="simple">10.3897/zookeys.1250.160064.figure12</object-id><object-id xmlns:xlink="http://www.w3.org/1999/xlink" content-type="arpha" xlink:type="simple">B1016607-EA21-5A25-A296-ABFF350AFD8B</object-id><label>Figure 12.</label><caption><p>Male terminalia of seven tingid species endemic to the Ogasawara Islands, Japan, ventral view. A. <italic><tp:taxon-name><tp:taxon-name-part taxon-name-part-type="genus" reg="Acanthomoplax">Acanthomoplax</tp:taxon-name-part> <tp:taxon-name-part taxon-name-part-type="species" reg="tomokunii">tomokunii</tp:taxon-name-part></tp:taxon-name></italic>; B. <italic><tp:taxon-name><tp:taxon-name-part taxon-name-part-type="genus" reg="Omoplax">Omoplax</tp:taxon-name-part> <tp:taxon-name-part taxon-name-part-type="species" reg="desecta">desecta</tp:taxon-name-part></tp:taxon-name></italic>; C. <italic><tp:taxon-name><tp:taxon-name-part taxon-name-part-type="genus" reg="Omoplax">O.</tp:taxon-name-part> <tp:taxon-name-part taxon-name-part-type="species" reg="hisasuei">hisasuei</tp:taxon-name-part></tp:taxon-name></italic> sp. nov.; D. <italic><tp:taxon-name><tp:taxon-name-part taxon-name-part-type="genus" reg="Omoplax">O.</tp:taxon-name-part> <tp:taxon-name-part taxon-name-part-type="species" reg="inugusu">inugusu</tp:taxon-name-part></tp:taxon-name></italic> sp. nov.; E. <italic><tp:taxon-name><tp:taxon-name-part taxon-name-part-type="genus" reg="Omoplax">O.</tp:taxon-name-part> <tp:taxon-name-part taxon-name-part-type="species" reg="karubei">karubei</tp:taxon-name-part></tp:taxon-name></italic>; F. <italic><tp:taxon-name><tp:taxon-name-part taxon-name-part-type="genus" reg="Omoplax">O.</tp:taxon-name-part> <tp:taxon-name-part taxon-name-part-type="species" reg="kobugashi">kobugashi</tp:taxon-name-part></tp:taxon-name></italic> sp. nov.; G. <italic><tp:taxon-name><tp:taxon-name-part taxon-name-part-type="genus" reg="Omoplax">O.</tp:taxon-name-part> <tp:taxon-name-part taxon-name-part-type="species" reg="majorcarinae">majorcarinae</tp:taxon-name-part></tp:taxon-name></italic>.</p></caption><graphic xmlns:xlink="http://www.w3.org/1999/xlink" xlink:href="zookeys-1250-243_article-160064__-g012.jpg" position="float" orientation="portrait" xlink:type="simple" id="oo_1405203.jpg"><uri content-type="original_file" xlink:type="simple">https://binary.pensoft.net/fig/1405203</uri></graphic></fig><fig id="F13" position="float" orientation="portrait"><object-id xmlns:xlink="http://www.w3.org/1999/xlink" content-type="doi" xlink:type="simple">10.3897/zookeys.1250.160064.figure13</object-id><object-id xmlns:xlink="http://www.w3.org/1999/xlink" content-type="arpha" xlink:type="simple">D781B06A-E201-515C-8F21-5C5D51920DD6</object-id><label>Figure 13.</label><caption><p>Female terminalia of eight tingid species endemic to the Ogasawara Islands, Japan, ventral view. A. <italic><tp:taxon-name><tp:taxon-name-part taxon-name-part-type="genus" reg="Acanthomoplax">Acanthomoplax</tp:taxon-name-part> <tp:taxon-name-part taxon-name-part-type="species" reg="tomokunii">tomokunii</tp:taxon-name-part></tp:taxon-name></italic>; B. <italic><tp:taxon-name><tp:taxon-name-part taxon-name-part-type="genus" reg="Omoplax">Omoplax</tp:taxon-name-part> <tp:taxon-name-part taxon-name-part-type="species" reg="desecta">desecta</tp:taxon-name-part></tp:taxon-name></italic>; C. <italic><tp:taxon-name><tp:taxon-name-part taxon-name-part-type="genus" reg="Omoplax">O.</tp:taxon-name-part> <tp:taxon-name-part taxon-name-part-type="species" reg="hisasuei">hisasuei</tp:taxon-name-part></tp:taxon-name></italic> sp. nov.; D. <italic><tp:taxon-name><tp:taxon-name-part taxon-name-part-type="genus" reg="Omoplax">O.</tp:taxon-name-part> <tp:taxon-name-part taxon-name-part-type="species" reg="inugusu">inugusu</tp:taxon-name-part></tp:taxon-name></italic> sp. nov.; E. <italic><tp:taxon-name><tp:taxon-name-part taxon-name-part-type="genus" reg="Omoplax">O.</tp:taxon-name-part> <tp:taxon-name-part taxon-name-part-type="species" reg="karubei">karubei</tp:taxon-name-part></tp:taxon-name></italic>; F. <italic><tp:taxon-name><tp:taxon-name-part taxon-name-part-type="genus" reg="Omoplax">O.</tp:taxon-name-part> <tp:taxon-name-part taxon-name-part-type="species" reg="kobugashi">kobugashi</tp:taxon-name-part></tp:taxon-name></italic> sp. nov.; G. <italic><tp:taxon-name><tp:taxon-name-part taxon-name-part-type="genus" reg="Omoplax">O.</tp:taxon-name-part> <tp:taxon-name-part taxon-name-part-type="species" reg="majorcarinae">majorcarinae</tp:taxon-name-part></tp:taxon-name></italic>; H. <italic><tp:taxon-name><tp:taxon-name-part taxon-name-part-type="genus" reg="Omoplax">O.</tp:taxon-name-part> <tp:taxon-name-part taxon-name-part-type="species" reg="mukojimensis">mukojimensis</tp:taxon-name-part></tp:taxon-name></italic>.</p></caption><graphic xmlns:xlink="http://www.w3.org/1999/xlink" xlink:href="zookeys-1250-243_article-160064__-g013.jpg" position="float" orientation="portrait" xlink:type="simple" id="oo_1405204.jpg"><uri content-type="original_file" xlink:type="simple">https://binary.pensoft.net/fig/1405204</uri></graphic></fig><fig id="F19" position="float" orientation="portrait"><object-id xmlns:xlink="http://www.w3.org/1999/xlink" content-type="doi" xlink:type="simple">10.3897/zookeys.1250.160064.figure19</object-id><object-id xmlns:xlink="http://www.w3.org/1999/xlink" content-type="arpha" xlink:type="simple">5C1B6A50-E3C4-5761-9089-4052101EB4A8</object-id><label>Figure 19.</label><caption><p>Collection sites of six tingid species endemic to the Ogasawara Islands, Japan. Red-filled areas = localities based on the present study only; blue-filled areas = localities based on the previous and present studies; green-filled areas = localities based on the previous studies only. The map was created with map data provided by the Geospatial Information Authority of Japan (<abbrev xmlns:xlink="http://www.w3.org/1999/xlink" xlink:title="Geospatial Information Authority of Japan" id="ABBRID0EF5AK" xlink:type="simple">GSI</abbrev>) (<ext-link xmlns:xlink="http://www.w3.org/1999/xlink" xlink:href="https://maps.gsi.go.jp" ext-link-type="uri" xlink:type="simple">https://maps.gsi.go.jp</ext-link>).</p></caption><graphic xmlns:xlink="http://www.w3.org/1999/xlink" xlink:href="zookeys-1250-243_article-160064__-g019.jpg" position="float" orientation="portrait" xlink:type="simple" id="oo_1405210.jpg"><uri content-type="original_file" xlink:type="simple">https://binary.pensoft.net/fig/1405210</uri></graphic></fig><fig id="F17" position="float" orientation="portrait"><object-id xmlns:xlink="http://www.w3.org/1999/xlink" content-type="doi" xlink:type="simple">10.3897/zookeys.1250.160064.figure17</object-id><object-id xmlns:xlink="http://www.w3.org/1999/xlink" content-type="arpha" xlink:type="simple">313089FC-C42B-5166-A1BC-0F78922DCBFA</object-id><label>Figure 17.</label><caption><p>Host plants of seven tingid species endemic to the Ogasawara Islands, Japan. A. <italic><tp:taxon-name><tp:taxon-name-part taxon-name-part-type="genus" reg="Machilus">Machilus</tp:taxon-name-part> <tp:taxon-name-part taxon-name-part-type="species" reg="kobu">kobu</tp:taxon-name-part></tp:taxon-name></italic> from Ototojima Island, damaged by <italic><tp:taxon-name><tp:taxon-name-part taxon-name-part-type="genus" reg="Acanthomoplax">Acanthomoplax</tp:taxon-name-part> <tp:taxon-name-part taxon-name-part-type="species" reg="tomokunii">tomokunii</tp:taxon-name-part></tp:taxon-name></italic>; B. <italic><tp:taxon-name><tp:taxon-name-part taxon-name-part-type="genus" reg="Machilus">M.</tp:taxon-name-part> <tp:taxon-name-part taxon-name-part-type="species" reg="thunbergii">thunbergii</tp:taxon-name-part></tp:taxon-name></italic> planted in northern Honshu, damaged by <italic><tp:taxon-name><tp:taxon-name-part taxon-name-part-type="genus" reg="Acanthomoplax">A.</tp:taxon-name-part> <tp:taxon-name-part taxon-name-part-type="species" reg="tomokunii">tomokunii</tp:taxon-name-part></tp:taxon-name></italic> in captivity; C. <tp:taxon-name><tp:taxon-name-part taxon-name-part-type="genus" reg="Rhaphiolepis">Rhaphiolepis</tp:taxon-name-part> <tp:taxon-name-part taxon-name-part-type="species" reg="indica">indica</tp:taxon-name-part> <tp:taxon-name-part taxon-name-part-type="infraspecific-rank">var.</tp:taxon-name-part> <tp:taxon-name-part taxon-name-part-type="variety" reg="tashiroi">tashiroi</tp:taxon-name-part></tp:taxon-name> from Chichijima Island, damaged by <italic><tp:taxon-name><tp:taxon-name-part taxon-name-part-type="genus" reg="Omoplax">Omoplax</tp:taxon-name-part> <tp:taxon-name-part taxon-name-part-type="species" reg="desecta">desecta</tp:taxon-name-part></tp:taxon-name></italic>; D. <italic><tp:taxon-name><tp:taxon-name-part taxon-name-part-type="genus" reg="Calophyllum">Calophyllum</tp:taxon-name-part> <tp:taxon-name-part taxon-name-part-type="species" reg="inophyllum">inophyllum</tp:taxon-name-part></tp:taxon-name></italic> from Chichijima Island, damaged by <italic><tp:taxon-name><tp:taxon-name-part taxon-name-part-type="genus" reg="Omoplax">O.</tp:taxon-name-part> <tp:taxon-name-part taxon-name-part-type="species" reg="desecta">desecta</tp:taxon-name-part></tp:taxon-name></italic>; E. <tp:taxon-name><tp:taxon-name-part taxon-name-part-type="genus" reg="Neolitsea">Neolitsea</tp:taxon-name-part> <tp:taxon-name-part taxon-name-part-type="species" reg="sericea">sericea</tp:taxon-name-part> <tp:taxon-name-part taxon-name-part-type="infraspecific-rank">var.</tp:taxon-name-part> <tp:taxon-name-part taxon-name-part-type="variety" reg="aurata">aurata</tp:taxon-name-part></tp:taxon-name> Hahajima Island, damaged by <italic><tp:taxon-name><tp:taxon-name-part taxon-name-part-type="genus" reg="Omoplax">O.</tp:taxon-name-part> <tp:taxon-name-part taxon-name-part-type="species" reg="hisasuei">hisasuei</tp:taxon-name-part></tp:taxon-name></italic> sp. nov.; F. <italic><tp:taxon-name><tp:taxon-name-part taxon-name-part-type="genus" reg="Machilus">M.</tp:taxon-name-part> <tp:taxon-name-part taxon-name-part-type="species" reg="boninensis">boninensis</tp:taxon-name-part></tp:taxon-name></italic> from Hahajima Island, damaged by <italic><tp:taxon-name><tp:taxon-name-part taxon-name-part-type="genus" reg="Omoplax">O.</tp:taxon-name-part> <tp:taxon-name-part taxon-name-part-type="species" reg="inugusu">inugusu</tp:taxon-name-part></tp:taxon-name></italic> sp. nov.; G. <tp:taxon-name><tp:taxon-name-part taxon-name-part-type="genus" reg="Rhaphiolepis">R.</tp:taxon-name-part> <tp:taxon-name-part taxon-name-part-type="species" reg="indica">indica</tp:taxon-name-part> <tp:taxon-name-part taxon-name-part-type="infraspecific-rank">var.</tp:taxon-name-part> <tp:taxon-name-part taxon-name-part-type="variety" reg="tashiroi">tashiroi</tp:taxon-name-part></tp:taxon-name> from Mukojima Island, damaged by <italic><tp:taxon-name><tp:taxon-name-part taxon-name-part-type="genus" reg="Omoplax">O.</tp:taxon-name-part> <tp:taxon-name-part taxon-name-part-type="species" reg="karubei">karubei</tp:taxon-name-part></tp:taxon-name></italic> (photographs taken by Jinhyeong Park); H. <italic><tp:taxon-name><tp:taxon-name-part taxon-name-part-type="genus" reg="Machilus">M.</tp:taxon-name-part> <tp:taxon-name-part taxon-name-part-type="species" reg="kobu">kobu</tp:taxon-name-part></tp:taxon-name></italic> from Chichijima Island, damaged by <italic><tp:taxon-name><tp:taxon-name-part taxon-name-part-type="genus" reg="Omoplax">O.</tp:taxon-name-part> <tp:taxon-name-part taxon-name-part-type="species" reg="kobugashi">kobugashi</tp:taxon-name-part></tp:taxon-name></italic> sp. nov.; I. <tp:taxon-name><tp:taxon-name-part taxon-name-part-type="genus" reg="Neolitsea">N.</tp:taxon-name-part> <tp:taxon-name-part taxon-name-part-type="species" reg="sericea">sericea</tp:taxon-name-part> <tp:taxon-name-part taxon-name-part-type="infraspecific-rank">var.</tp:taxon-name-part> <tp:taxon-name-part taxon-name-part-type="variety" reg="aurata">aurata</tp:taxon-name-part></tp:taxon-name> Ototojima Island, damaged by <italic><tp:taxon-name><tp:taxon-name-part taxon-name-part-type="genus" reg="Omoplax">O.</tp:taxon-name-part> <tp:taxon-name-part taxon-name-part-type="species" reg="majorcarinae">majorcarinae</tp:taxon-name-part></tp:taxon-name></italic>.</p></caption><graphic xmlns:xlink="http://www.w3.org/1999/xlink" xlink:href="zookeys-1250-243_article-160064__-g017.jpg" position="float" orientation="portrait" xlink:type="simple" id="oo_1405208.jpg"><uri content-type="original_file" xlink:type="simple">https://binary.pensoft.net/fig/1405208</uri></graphic></fig></tp:treatment-sec><ref-list><ref id="B31"><mixed-citation xmlns:xlink="http://www.w3.org/1999/xlink" xlink:type="simple"><person-group><name name-style="western"><surname>Shimamoto</surname><given-names>S</given-names></name><name name-style="western"><surname>Ishikawa</surname><given-names>T</given-names></name></person-group> (<year>2023</year>) <article-title>Catalog of <tp:taxon-name><tp:taxon-name-part taxon-name-part-type="suborder">Heteroptera</tp:taxon-name-part></tp:taxon-name> (<tp:taxon-name><tp:taxon-name-part taxon-name-part-type="class">Insecta</tp:taxon-name-part></tp:taxon-name>, <tp:taxon-name><tp:taxon-name-part taxon-name-part-type="order">Hemiptera</tp:taxon-name-part></tp:taxon-name>) of the Ogasawara Islands.</article-title><source>Japanese Journal of Entomology</source><volume>26</volume>(<issue>2</issue>): <fpage>84</fpage>–<lpage>106</lpage>. [New Series] <ext-link xlink:href="10.20848/kontyu.26.2_84" ext-link-type="doi" xlink:type="simple">https://doi.org/10.20848/kontyu.26.2_84</ext-link></mixed-citation></ref><ref id="B36"><mixed-citation xmlns:xlink="http://www.w3.org/1999/xlink" xlink:type="simple"><person-group><name name-style="western"><surname>Souma</surname><given-names>J</given-names></name></person-group> (<year>2023</year>) <article-title>New Japanese names or recently revised scientific names for 31 species in 15 genera of lace bugs (<tp:taxon-name><tp:taxon-name-part taxon-name-part-type="suborder">Heteroptera</tp:taxon-name-part></tp:taxon-name>, <tp:taxon-name><tp:taxon-name-part taxon-name-part-type="family">Tingidae</tp:taxon-name-part></tp:taxon-name>).</article-title><source>Rostria</source><volume>68</volume>: <fpage>1</fpage>–<lpage>19</lpage>. [in Japanese]</mixed-citation></ref><ref id="B34"><mixed-citation xmlns:xlink="http://www.w3.org/1999/xlink" xlink:type="simple"><person-group><name name-style="western"><surname>Souma</surname><given-names>J</given-names></name></person-group> (<year>2022a</year>) <article-title>Two new species of the genus <italic><tp:taxon-name><tp:taxon-name-part taxon-name-part-type="subgenus">Omoplax</tp:taxon-name-part></tp:taxon-name></italic> (<tp:taxon-name><tp:taxon-name-part taxon-name-part-type="order">Hemiptera</tp:taxon-name-part></tp:taxon-name>: <tp:taxon-name><tp:taxon-name-part taxon-name-part-type="suborder">Heteroptera</tp:taxon-name-part></tp:taxon-name>: <tp:taxon-name><tp:taxon-name-part taxon-name-part-type="family">Tingidae</tp:taxon-name-part></tp:taxon-name>) from Mukojima Island, with new records of lace bugs endemic to the Ogasawara Islands, Japan.</article-title><source>Acta Entomologica Musei Nationalis Pragae</source><volume>62</volume>(<issue>1</issue>): <fpage>117</fpage>–<lpage>127</lpage>. <ext-link xlink:href="10.37520/aemnp.2022.008" ext-link-type="doi" xlink:type="simple">https://doi.org/10.37520/aemnp.2022.008</ext-link></mixed-citation></ref></ref-list></tp:taxon-treatment>
