# Supplementary material for: ﻿An illustrated key to the lace bugs (Hemiptera, Heteroptera, Tingidae) from “Oriental Galapagos” (the Ogasawara Islands, Japan), with descriptions of three new species of the endemic genus Omoplax Horváth, 1912
Source: Zookeys. 2025 Aug 29;1250:243–84. doi: 10.3897/zookeys.1250.160064 (PMC12413620; doi:10.3897/zookeys.1250.160064)
Supplement: XML Treatment for Omoplax kobugashi [file zookeys.1250.160064-treatment8.xml]

<!DOCTYPE tp:taxon-treatment
  PUBLIC "-//TaxonX//DTD Taxonomic Treatment Publishing DTD v0 20100105//EN" "tax-treatment-NSO.dtd">
<tp:taxon-treatment xmlns:tp="http://www.plazi.org/taxpub"><tp:treatment-meta><kwd-group><label>Taxon classification</label><kwd>
              <named-content content-type="kingdom">Animalia</named-content>
            </kwd><kwd>
              <named-content content-type="order">Hemiptera</named-content>
            </kwd><kwd>
              <named-content content-type="family">Tingidae</named-content>
            </kwd></kwd-group><mixed-citation publication-type="journal"><person-group><name><surname>Souma</surname><given-names>Jun</given-names></name></person-group><article-title>﻿An illustrated key to the lace bugs (<tp:taxon-name><tp:taxon-name-part taxon-name-part-type="order">Hemiptera</tp:taxon-name-part></tp:taxon-name>, <tp:taxon-name><tp:taxon-name-part taxon-name-part-type="suborder">Heteroptera</tp:taxon-name-part></tp:taxon-name>, <tp:taxon-name><tp:taxon-name-part taxon-name-part-type="family">Tingidae</tp:taxon-name-part></tp:taxon-name>) from “Oriental Galapagos” (the Ogasawara Islands, Japan), with descriptions of three new species of the endemic genus <italic><tp:taxon-name><tp:taxon-name-part taxon-name-part-type="subgenus" reg="Omoplax">Omoplax</tp:taxon-name-part></tp:taxon-name></italic> Horváth, 1912</article-title><source>Zookeys</source><day>29</day><month>08</month><year>2025</year><volume>1250</volume><fpage>243</fpage><lpage>284</lpage><pub-id pub-id-type="doi">10.3897/zookeys.1250.160064</pub-id></mixed-citation></tp:treatment-meta><tp:nomenclature><label>﻿</label><tp:taxon-name><object-id xmlns:xlink="http://www.w3.org/1999/xlink" content-type="arpha" xlink:type="simple">718C9CE1-C7BF-5E0F-A66F-9390989F29BE</object-id>
            <tp:taxon-name-part taxon-name-part-type="genus" reg="Omoplax">Omoplax</tp:taxon-name-part>
            <tp:taxon-name-part taxon-name-part-type="species" reg="kobugashi">kobugashi</tp:taxon-name-part>
            <object-id xmlns:xlink="http://www.w3.org/1999/xlink" content-type="zoobank" xlink:type="simple">https://zoobank.org/E47CCFD8-B412-4A3A-81C3-EB1532091F69</object-id>
          </tp:taxon-name><tp:taxon-status xmlns:xlink="http://www.w3.org/1999/xlink" xlink:type="simple">sp. nov.</tp:taxon-status><xref ref-type="fig" rid="F1">Figs 1F</xref><xref ref-type="fig" rid="F2">, 2F</xref><xref ref-type="fig" rid="F3">, 3F</xref><xref ref-type="fig" rid="F4">, 4F</xref><xref ref-type="fig" rid="F5">, 5F</xref><xref ref-type="fig" rid="F6">, 6F</xref><xref ref-type="fig" rid="F7">, 7F</xref><xref ref-type="fig" rid="F8">, 8F</xref><xref ref-type="fig" rid="F9">, 9F</xref><xref ref-type="fig" rid="F10">, 10F</xref><xref ref-type="fig" rid="F11">, 11F</xref><xref ref-type="fig" rid="F12">, 12F</xref><xref ref-type="fig" rid="F13">, 13F</xref><xref ref-type="fig" rid="F14">, 14F</xref><xref ref-type="fig" rid="F16">, 16C–F</xref><tp:nomenclature-citation-list><tp:nomenclature-citation><tp:taxon-name>
                <tp:taxon-name-part taxon-name-part-type="genus" reg="Omoplax">Omoplax</tp:taxon-name-part> <tp:taxon-name-part taxon-name-part-type="species" reg="majorcarinae">majorcarinae</tp:taxon-name-part></tp:taxon-name><comment>Guilbert, 2001: <xref ref-type="bibr" rid="B39">Souma and Kamitani (2021</xref>: 9) (distribution: part); <xref ref-type="bibr" rid="B34">Souma (2022a</xref>: 126) (distribution: part); <xref ref-type="bibr" rid="B31">Shimamoto and Ishikawa (2023</xref>: 93) (catalog: part); <xref ref-type="bibr" rid="B36">Souma (2023</xref>: 9) (monograph). Misidentifications.</comment></tp:nomenclature-citation></tp:nomenclature-citation-list></tp:nomenclature><tp:treatment-sec sec-type="type material" id="SECID0E2CDI"><title>Type material.</title><p><bold><italic>Holotype</italic></bold>, Japan • ♂; Ogasawara Isls., Chichijima Is., Mt. Mikazuki; <italic><tp:taxon-name><tp:taxon-name-part taxon-name-part-type="genus" reg="Machilus">Machilus</tp:taxon-name-part> <tp:taxon-name-part taxon-name-part-type="species" reg="kobu">kobu</tp:taxon-name-part></tp:taxon-name></italic>; 22 Sep. 2024; J. Souma leg.; <named-content xmlns:xlink="http://www.w3.org/1999/xlink" content-type="dwc:institutional_code" xlink:title="Shirakami Research Center for Environmental Sciences, Faculty of Agriculture and Life Science, Hirosaki University" xlink:href="http://grbio.org/institution/hirosaki-university" xlink:type="simple">SIHU</named-content>. <bold><italic>Paratypes</italic></bold>, Japan • 1 ♂; Ogasawara Isls., Chichijima Is.; 4 May 1976; Y. Hori leg.; referring to <xref ref-type="bibr" rid="B34">Souma (2022a)</xref>; <named-content xmlns:xlink="http://www.w3.org/1999/xlink" content-type="dwc:institutional_code" xlink:title="National Museum of Nature and Science, Ibaraki" xlink:href="http://grbio.org/institution/national-science-museum-natural-history" xlink:type="simple">NSMT</named-content> • 1 ♀; Ogasawara Isls., Chichijima Is., “大村” [= Omura]; 18 Jun. 1976; Y. Kurosawa leg.; referring to <xref ref-type="bibr" rid="B34">Souma (2022a)</xref>; <named-content xmlns:xlink="http://www.w3.org/1999/xlink" content-type="dwc:institutional_code" xlink:title="National Museum of Nature and Science, Ibaraki" xlink:href="http://grbio.org/institution/national-science-museum-natural-history" xlink:type="simple">NSMT</named-content> • 1 ♂ 1 ♀; Ogasawara Isls., Chichijima Is., Tokoyo Falls–Tastumizaki; 29 Jun. 1994; Y. Kaneko leg.; referring to <xref ref-type="bibr" rid="B39">Souma and Kamitani (2021)</xref>; <named-content xmlns:xlink="http://www.w3.org/1999/xlink" content-type="dwc:institutional_code" xlink:title="Laboratory of Entomology, Faculty of Agriculture, Tokyo University of Agriculture" xlink:href="http://grbio.org/institution/tokyo-university-agriculture" xlink:type="simple">TUA</named-content> • 1 ♀; Ogasawara Isls., Chichijima Is., Mt. Chuosan; 30 Jun. 1994; Y. Kaneko leg.; referring to <xref ref-type="bibr" rid="B39">Souma and Kamitani (2021)</xref>; <named-content xmlns:xlink="http://www.w3.org/1999/xlink" content-type="dwc:institutional_code" xlink:title="Laboratory of Entomology, Faculty of Agriculture, Tokyo University of Agriculture" xlink:href="http://grbio.org/institution/tokyo-university-agriculture" xlink:type="simple">TUA</named-content> • 1 ♂ 4 ♀♀; same locality data as for preceding; 27 Jun. 2001; K. Matsumoto leg.; 1 ♂ 2 ♀♀ referring to <xref ref-type="bibr" rid="B39">Souma and Kamitani (2021)</xref>; <named-content xmlns:xlink="http://www.w3.org/1999/xlink" content-type="dwc:institutional_code" xlink:title="Laboratory of Entomology, Faculty of Agriculture, Tokyo University of Agriculture" xlink:href="http://grbio.org/institution/tokyo-university-agriculture" xlink:type="simple">TUA</named-content> • 1 ♀; same locality data as for preceding; 22 Jun. 2024; Y. Hisasue leg.; <named-content xmlns:xlink="http://www.w3.org/1999/xlink" content-type="dwc:institutional_code" xlink:title="Shirakami Research Center for Environmental Sciences, Faculty of Agriculture and Life Science, Hirosaki University" xlink:href="http://grbio.org/institution/hirosaki-university" xlink:type="simple">SIHU</named-content> • 1 ♀; Ogasawara Isls., Chichijima Is., Mt. Tsutsuji; 28 Jul. 1996; T. Kishimoto leg.; referring to <xref ref-type="bibr" rid="B34">Souma (2022a)</xref>; <named-content xmlns:xlink="http://www.w3.org/1999/xlink" content-type="dwc:institutional_code" xlink:title="National Museum of Nature and Science, Ibaraki" xlink:href="http://grbio.org/institution/national-science-museum-natural-history" xlink:type="simple">NSMT</named-content> • 1 ♂ 1 ♀; Ogasawara Isls., Chichijima Is., Mt. Yoake; 14 Jun. 1999; K. Morimoto leg.; referring to <xref ref-type="bibr" rid="B39">Souma and Kamitani (2021)</xref>; <named-content xmlns:xlink="http://www.w3.org/1999/xlink" content-type="dwc:institutional_code" xlink:title="Entomological Laboratory, Faculty of Agriculture, Kyushu University" xlink:href="http://grbio.org/institution/kyushu-university" xlink:type="simple">ELKU</named-content> • 1 ♀; Ogasawara Isls., Anijima Is., “ヤギ柵手前” [= Front of goat fence located at Central plateau]; 8 Jul. 2009; Japan Forest Technology Association leg.; referring to <xref ref-type="bibr" rid="B34">Souma (2022a)</xref>; <named-content xmlns:xlink="http://www.w3.org/1999/xlink" content-type="dwc:institutional_code" xlink:title="Kanagawa Prefectural Museum of Natural History" xlink:href="http://grbio.org/institution/kanagawa-prefectural-museum-natural-history" xlink:type="simple">KPMNH</named-content> • 1 ♂; Ogasawara Isls., Anijima Is., Mt. Mikaeri, Anbu; Malaise trap; 4 Jul. 2014; D. Watabiki leg.; referring to <xref ref-type="bibr" rid="B39">Souma and Kamitani (2021)</xref>; <named-content xmlns:xlink="http://www.w3.org/1999/xlink" content-type="dwc:institutional_code" xlink:title="Laboratory of Entomology, Faculty of Agriculture, Tokyo University of Agriculture" xlink:href="http://grbio.org/institution/tokyo-university-agriculture" xlink:type="simple">TUA</named-content> • 1 ♀; same locality, trap, and collector data as for preceding; 28 Jul. 2014; referring to <xref ref-type="bibr" rid="B39">Souma and Kamitani (2021)</xref>; <named-content xmlns:xlink="http://www.w3.org/1999/xlink" content-type="dwc:institutional_code" xlink:title="Laboratory of Entomology, Faculty of Agriculture, Tokyo University of Agriculture" xlink:href="http://grbio.org/institution/tokyo-university-agriculture" xlink:type="simple">TUA</named-content> • 1 ♀; Ogasawara Isls., Anijima Is., Mt. Omaru; 25 Jun. 2023; Y. Hisasue leg.; <named-content xmlns:xlink="http://www.w3.org/1999/xlink" content-type="dwc:institutional_code" xlink:title="Shirakami Research Center for Environmental Sciences, Faculty of Agriculture and Life Science, Hirosaki University" xlink:href="http://grbio.org/institution/hirosaki-university" xlink:type="simple">SIHU</named-content> • 1 ♂; Ogasawara Isls., Anijima Is., Mt. Maruyama; 2 Jul. 2024; Y. Hisasue leg.; <named-content xmlns:xlink="http://www.w3.org/1999/xlink" content-type="dwc:institutional_code" xlink:title="Shirakami Research Center for Environmental Sciences, Faculty of Agriculture and Life Science, Hirosaki University" xlink:href="http://grbio.org/institution/hirosaki-university" xlink:type="simple">SIHU</named-content> • 1 ♂ 1 ♀; Ogasawara Isls., Anijima Is., Southwest foot of Mt. Token; 8 Jul. 2024; N. Tsuji leg.; <named-content xmlns:xlink="http://www.w3.org/1999/xlink" content-type="dwc:institutional_code" xlink:title="Shirakami Research Center for Environmental Sciences, Faculty of Agriculture and Life Science, Hirosaki University" xlink:href="http://grbio.org/institution/hirosaki-university" xlink:type="simple">SIHU</named-content> • 1 ♂; Ogasawara Isls., Chichijima Is., Mt. Tsuitate; 19 Jul. 2024; Y. Hisasue leg.; <named-content xmlns:xlink="http://www.w3.org/1999/xlink" content-type="dwc:institutional_code" xlink:title="Shirakami Research Center for Environmental Sciences, Faculty of Agriculture and Life Science, Hirosaki University" xlink:href="http://grbio.org/institution/hirosaki-university" xlink:type="simple">SIHU</named-content> • 1 ♀; same data as for holotype; <named-content xmlns:xlink="http://www.w3.org/1999/xlink" content-type="dwc:institutional_code" xlink:title="Shirakami Research Center for Environmental Sciences, Faculty of Agriculture and Life Science, Hirosaki University" xlink:href="http://grbio.org/institution/hirosaki-university" xlink:type="simple">SIHU</named-content> • 3 ♂♂ 4 ♀♀; Ogasawara Isls., Anijima Is., Tamana Beach–Mt. Mikaeri; <italic><tp:taxon-name><tp:taxon-name-part taxon-name-part-type="genus" reg="Machilus">Machilus</tp:taxon-name-part> <tp:taxon-name-part taxon-name-part-type="species" reg="kobu">kobu</tp:taxon-name-part></tp:taxon-name></italic>; 24 Sep. 2024; J. Souma leg.; <named-content xmlns:xlink="http://www.w3.org/1999/xlink" content-type="dwc:institutional_code" xlink:title="Shirakami Research Center for Environmental Sciences, Faculty of Agriculture and Life Science, Hirosaki University" xlink:href="http://grbio.org/institution/hirosaki-university" xlink:type="simple">SIHU</named-content>.</p></tp:treatment-sec><tp:treatment-sec sec-type="material" id="SECID0EPHDI"><title>Additional material examined.</title><p><bold><italic>Non-types</italic></bold>, Japan • 1 fifth instar nymph 1 fourth instar nymph; Ogasawara Isls., Anijima Is., Tamana Beach–Mt. Mikaeri; <italic><tp:taxon-name><tp:taxon-name-part taxon-name-part-type="genus" reg="Machilus">Machilus</tp:taxon-name-part> <tp:taxon-name-part taxon-name-part-type="species" reg="kobu">kobu</tp:taxon-name-part></tp:taxon-name></italic>; 24 Sep. 2024; J. Souma leg.; <named-content xmlns:xlink="http://www.w3.org/1999/xlink" content-type="dwc:institutional_code" xlink:title="Shirakami Research Center for Environmental Sciences, Faculty of Agriculture and Life Science, Hirosaki University" xlink:href="http://grbio.org/institution/hirosaki-university" xlink:type="simple">SIHU</named-content>. The two nymphs recorded above are in poor condition and are thus not described in the present study.</p></tp:treatment-sec><tp:treatment-sec sec-type="diagnosis" id="SECID0EJIDI"><title>Diagnosis.</title><p><italic><tp:taxon-name><tp:taxon-name-part taxon-name-part-type="genus" reg="Omoplax">Omoplax</tp:taxon-name-part> <tp:taxon-name-part taxon-name-part-type="species" reg="kobugashi">kobugashi</tp:taxon-name-part></tp:taxon-name></italic> sp. nov. is recognized among the other <italic><tp:taxon-name><tp:taxon-name-part taxon-name-part-type="subgenus" reg="Omoplax">Omoplax</tp:taxon-name-part></tp:taxon-name></italic> species based on a combination of the following characteristics: rostrum reaching posterior margin of mesosternum (Fig. <xref ref-type="fig" rid="F11">11F</xref>); pronotal disc black (Figs <xref ref-type="fig" rid="F3">3F</xref>, <xref ref-type="fig" rid="F4">4F</xref>, <xref ref-type="fig" rid="F5">5F</xref>, <xref ref-type="fig" rid="F6">6F</xref>); hood more than 0.5 times as wide as maximum width of head across compound eyes, not reaching apex of clypeus (Fig. <xref ref-type="fig" rid="F14">14F</xref>); paranotum without areolae in middle part, with areolae in remaining parts; anterior margin of hemelytron weakly curved downward in apical half (Figs <xref ref-type="fig" rid="F7">7F</xref>, <xref ref-type="fig" rid="F8">8F</xref>, <xref ref-type="fig" rid="F9">9F</xref>, <xref ref-type="fig" rid="F10">10F</xref>); subcostal and discoidal areas of hemelytron not united; costal area narrower than combined width of subcostal and discoidal areas; Sc (subcosta) vein of hemelytron distinct in apical part of dorsal view; R+M (fused radius and media) vein of hemelytron indistinct, not carinate; and ventral surface of body dark brown to black (Figs <xref ref-type="fig" rid="F12">12F</xref>, <xref ref-type="fig" rid="F13">13F</xref>).</p><fig id="F16" position="float" orientation="portrait"><object-id xmlns:xlink="http://www.w3.org/1999/xlink" content-type="doi" xlink:type="simple">10.3897/zookeys.1250.160064.figure16</object-id><object-id xmlns:xlink="http://www.w3.org/1999/xlink" content-type="arpha" xlink:type="simple">A45CB10D-31E8-510C-A548-E25BEFDDA1FF</object-id><label>Figure 16.</label><caption><p>Living individuals of three tingid species endemic to the Ogasawara Islands, Japan. A. <italic><tp:taxon-name><tp:taxon-name-part taxon-name-part-type="genus" reg="Omoplax">Omoplax</tp:taxon-name-part> <tp:taxon-name-part taxon-name-part-type="species" reg="inugusu">inugusu</tp:taxon-name-part></tp:taxon-name></italic> sp. nov., male; B. <italic><tp:taxon-name><tp:taxon-name-part taxon-name-part-type="genus" reg="Omoplax">O.</tp:taxon-name-part> <tp:taxon-name-part taxon-name-part-type="species" reg="inugusu">inugusu</tp:taxon-name-part></tp:taxon-name></italic> sp. nov., female; C. <italic><tp:taxon-name><tp:taxon-name-part taxon-name-part-type="genus" reg="Omoplax">O.</tp:taxon-name-part> <tp:taxon-name-part taxon-name-part-type="species" reg="kobugashi">kobugashi</tp:taxon-name-part></tp:taxon-name></italic> sp. nov., male; D. <italic><tp:taxon-name><tp:taxon-name-part taxon-name-part-type="genus" reg="Omoplax">O.</tp:taxon-name-part> <tp:taxon-name-part taxon-name-part-type="species" reg="kobugashi">kobugashi</tp:taxon-name-part></tp:taxon-name></italic> sp. nov., female; E. <italic><tp:taxon-name><tp:taxon-name-part taxon-name-part-type="genus" reg="Omoplax">O.</tp:taxon-name-part> <tp:taxon-name-part taxon-name-part-type="species" reg="kobugashi">kobugashi</tp:taxon-name-part></tp:taxon-name></italic> sp. nov., fifth instar nymph; F. <italic><tp:taxon-name><tp:taxon-name-part taxon-name-part-type="genus" reg="Omoplax">O.</tp:taxon-name-part> <tp:taxon-name-part taxon-name-part-type="species" reg="kobugashi">kobugashi</tp:taxon-name-part></tp:taxon-name></italic> sp. nov., fourth instar nymph; G. <italic><tp:taxon-name><tp:taxon-name-part taxon-name-part-type="genus" reg="Omoplax">O.</tp:taxon-name-part> <tp:taxon-name-part taxon-name-part-type="species" reg="majorcarinae">majorcarinae</tp:taxon-name-part></tp:taxon-name></italic>, male; H. <italic><tp:taxon-name><tp:taxon-name-part taxon-name-part-type="genus" reg="Omoplax">O.</tp:taxon-name-part> <tp:taxon-name-part taxon-name-part-type="species" reg="majorcarinae">majorcarinae</tp:taxon-name-part></tp:taxon-name></italic>, female; I. <italic><tp:taxon-name><tp:taxon-name-part taxon-name-part-type="genus" reg="Omoplax">O.</tp:taxon-name-part> <tp:taxon-name-part taxon-name-part-type="species" reg="majorcarinae">majorcarinae</tp:taxon-name-part></tp:taxon-name></italic>, fifth instar nymph.</p></caption><graphic xmlns:xlink="http://www.w3.org/1999/xlink" xlink:href="zookeys-1250-243_article-160064__-g016.jpg" position="float" orientation="portrait" xlink:type="simple" id="oo_1405207.jpg"><uri content-type="original_file" xlink:type="simple">https://binary.pensoft.net/fig/1405207</uri></graphic></fig></tp:treatment-sec><tp:treatment-sec sec-type="description" id="SECID0EBODI"><title>Description.</title><p><bold>Male.</bold> Markings on dorsum, head, hood, median carina of pronotum, paranotum, calli, posterior process, hemelytron, and ventral surface of body dark brown to black; antenna and legs in various shades of brown; pronotal disc black; compound eye dark red; areolae of pronotum and hemelytron transparent; pubescence on body yellowish (Figs <xref ref-type="fig" rid="F1">1F</xref>, <xref ref-type="fig" rid="F3">3F</xref>, <xref ref-type="fig" rid="F5">5F</xref>, <xref ref-type="fig" rid="F7">7F</xref>, <xref ref-type="fig" rid="F9">9F</xref>, <xref ref-type="fig" rid="F11">11F</xref>, <xref ref-type="fig" rid="F12">12F</xref>).</p><fig id="F17" position="float" orientation="portrait"><object-id xmlns:xlink="http://www.w3.org/1999/xlink" content-type="doi" xlink:type="simple">10.3897/zookeys.1250.160064.figure17</object-id><object-id xmlns:xlink="http://www.w3.org/1999/xlink" content-type="arpha" xlink:type="simple">313089FC-C42B-5166-A1BC-0F78922DCBFA</object-id><label>Figure 17.</label><caption><p>Host plants of seven tingid species endemic to the Ogasawara Islands, Japan. A. <italic><tp:taxon-name><tp:taxon-name-part taxon-name-part-type="genus" reg="Machilus">Machilus</tp:taxon-name-part> <tp:taxon-name-part taxon-name-part-type="species" reg="kobu">kobu</tp:taxon-name-part></tp:taxon-name></italic> from Ototojima Island, damaged by <italic><tp:taxon-name><tp:taxon-name-part taxon-name-part-type="genus" reg="Acanthomoplax">Acanthomoplax</tp:taxon-name-part> <tp:taxon-name-part taxon-name-part-type="species" reg="tomokunii">tomokunii</tp:taxon-name-part></tp:taxon-name></italic>; B. <italic><tp:taxon-name><tp:taxon-name-part taxon-name-part-type="genus" reg="Machilus">M.</tp:taxon-name-part> <tp:taxon-name-part taxon-name-part-type="species" reg="thunbergii">thunbergii</tp:taxon-name-part></tp:taxon-name></italic> planted in northern Honshu, damaged by <italic><tp:taxon-name><tp:taxon-name-part taxon-name-part-type="genus" reg="Acanthomoplax">A.</tp:taxon-name-part> <tp:taxon-name-part taxon-name-part-type="species" reg="tomokunii">tomokunii</tp:taxon-name-part></tp:taxon-name></italic> in captivity; C. <tp:taxon-name><tp:taxon-name-part taxon-name-part-type="genus" reg="Rhaphiolepis">Rhaphiolepis</tp:taxon-name-part> <tp:taxon-name-part taxon-name-part-type="species" reg="indica">indica</tp:taxon-name-part> <tp:taxon-name-part taxon-name-part-type="infraspecific-rank">var.</tp:taxon-name-part> <tp:taxon-name-part taxon-name-part-type="variety" reg="tashiroi">tashiroi</tp:taxon-name-part></tp:taxon-name> from Chichijima Island, damaged by <italic><tp:taxon-name><tp:taxon-name-part taxon-name-part-type="genus" reg="Omoplax">Omoplax</tp:taxon-name-part> <tp:taxon-name-part taxon-name-part-type="species" reg="desecta">desecta</tp:taxon-name-part></tp:taxon-name></italic>; D. <italic><tp:taxon-name><tp:taxon-name-part taxon-name-part-type="genus" reg="Calophyllum">Calophyllum</tp:taxon-name-part> <tp:taxon-name-part taxon-name-part-type="species" reg="inophyllum">inophyllum</tp:taxon-name-part></tp:taxon-name></italic> from Chichijima Island, damaged by <italic><tp:taxon-name><tp:taxon-name-part taxon-name-part-type="genus" reg="Omoplax">O.</tp:taxon-name-part> <tp:taxon-name-part taxon-name-part-type="species" reg="desecta">desecta</tp:taxon-name-part></tp:taxon-name></italic>; E. <tp:taxon-name><tp:taxon-name-part taxon-name-part-type="genus" reg="Neolitsea">Neolitsea</tp:taxon-name-part> <tp:taxon-name-part taxon-name-part-type="species" reg="sericea">sericea</tp:taxon-name-part> <tp:taxon-name-part taxon-name-part-type="infraspecific-rank">var.</tp:taxon-name-part> <tp:taxon-name-part taxon-name-part-type="variety" reg="aurata">aurata</tp:taxon-name-part></tp:taxon-name> Hahajima Island, damaged by <italic><tp:taxon-name><tp:taxon-name-part taxon-name-part-type="genus" reg="Omoplax">O.</tp:taxon-name-part> <tp:taxon-name-part taxon-name-part-type="species" reg="hisasuei">hisasuei</tp:taxon-name-part></tp:taxon-name></italic> sp. nov.; F. <italic><tp:taxon-name><tp:taxon-name-part taxon-name-part-type="genus" reg="Machilus">M.</tp:taxon-name-part> <tp:taxon-name-part taxon-name-part-type="species" reg="boninensis">boninensis</tp:taxon-name-part></tp:taxon-name></italic> from Hahajima Island, damaged by <italic><tp:taxon-name><tp:taxon-name-part taxon-name-part-type="genus" reg="Omoplax">O.</tp:taxon-name-part> <tp:taxon-name-part taxon-name-part-type="species" reg="inugusu">inugusu</tp:taxon-name-part></tp:taxon-name></italic> sp. nov.; G. <tp:taxon-name><tp:taxon-name-part taxon-name-part-type="genus" reg="Rhaphiolepis">R.</tp:taxon-name-part> <tp:taxon-name-part taxon-name-part-type="species" reg="indica">indica</tp:taxon-name-part> <tp:taxon-name-part taxon-name-part-type="infraspecific-rank">var.</tp:taxon-name-part> <tp:taxon-name-part taxon-name-part-type="variety" reg="tashiroi">tashiroi</tp:taxon-name-part></tp:taxon-name> from Mukojima Island, damaged by <italic><tp:taxon-name><tp:taxon-name-part taxon-name-part-type="genus" reg="Omoplax">O.</tp:taxon-name-part> <tp:taxon-name-part taxon-name-part-type="species" reg="karubei">karubei</tp:taxon-name-part></tp:taxon-name></italic> (photographs taken by Jinhyeong Park); H. <italic><tp:taxon-name><tp:taxon-name-part taxon-name-part-type="genus" reg="Machilus">M.</tp:taxon-name-part> <tp:taxon-name-part taxon-name-part-type="species" reg="kobu">kobu</tp:taxon-name-part></tp:taxon-name></italic> from Chichijima Island, damaged by <italic><tp:taxon-name><tp:taxon-name-part taxon-name-part-type="genus" reg="Omoplax">O.</tp:taxon-name-part> <tp:taxon-name-part taxon-name-part-type="species" reg="kobugashi">kobugashi</tp:taxon-name-part></tp:taxon-name></italic> sp. nov.; I. <tp:taxon-name><tp:taxon-name-part taxon-name-part-type="genus" reg="Neolitsea">N.</tp:taxon-name-part> <tp:taxon-name-part taxon-name-part-type="species" reg="sericea">sericea</tp:taxon-name-part> <tp:taxon-name-part taxon-name-part-type="infraspecific-rank">var.</tp:taxon-name-part> <tp:taxon-name-part taxon-name-part-type="variety" reg="aurata">aurata</tp:taxon-name-part></tp:taxon-name> Ototojima Island, damaged by <italic><tp:taxon-name><tp:taxon-name-part taxon-name-part-type="genus" reg="Omoplax">O.</tp:taxon-name-part> <tp:taxon-name-part taxon-name-part-type="species" reg="majorcarinae">majorcarinae</tp:taxon-name-part></tp:taxon-name></italic>.</p></caption><graphic xmlns:xlink="http://www.w3.org/1999/xlink" xlink:href="zookeys-1250-243_article-160064__-g017.jpg" position="float" orientation="portrait" xlink:type="simple" id="oo_1405208.jpg"><uri content-type="original_file" xlink:type="simple">https://binary.pensoft.net/fig/1405208</uri></graphic></fig><p>Body ovate; pubescence on body shorter than radius of compound eye (Figs <xref ref-type="fig" rid="F1">1F</xref>, <xref ref-type="fig" rid="F12">12F</xref>). Head (Figs <xref ref-type="fig" rid="F3">3F</xref>, <xref ref-type="fig" rid="F5">5F</xref>) glabrous; pair of frontal spines separated from each other at apices, not reaching apex of clypeus, occasionally reduced; median spine not reaching bases of frontal spines, occasionally reduced; pair of occipital spines not reaching anterior margin of compound eyes, occasionally reduced; antenniferous tubercle obtuse, curved inward, longer than frontal spines; vertex and clypeus smooth. Compound eye round in dorsal view. Antenna densely covered with minute pubescence on segments I to III and long pubescence on segment IV; pubescence on segment IV longer than pubescence on other parts of body; segment I cylindrical, shorter than segment IV; segment II cylindrical, shortest among antennal segments; segment III linear, longest amongst antennal segments; segment IV fusiform. Bucculae closed at anterior ends, with 3 rows of areolae at highest part. Rostrum (Fig. <xref ref-type="fig" rid="F11">11F</xref>) reaching posterior margin of mesosternum.</p><p>Pronotum (Figs <xref ref-type="fig" rid="F1">1F</xref>, <xref ref-type="fig" rid="F3">3F</xref>, <xref ref-type="fig" rid="F5">5F</xref>) glabrous. Pronotal disc coarsely punctate. Hood shorter than median carina of pronotum, higher than median carina, with 4–5 rows of areolae at highest part, more than 0.5 times as wide as maximum width of head across compound eyes, not reaching apex of clypeus, without robust denticles throughout its length; dorsal margin arched; posterior margin extending to anterior part of pronotal disc. Collar not covering compound eye. Median carina straight, extending to apex of posterior process, with 2 rows of areolae at highest part, without robust denticles throughout its length; dorsal margin arched. Calli smooth. Paranotum subvertical, widened posteriad, with a single row of areolae in anterior part and 1–2 rows in posterior part, without areolae in middle part; outer margin gently curved outward in posterior part and straight in remaining parts, without robust denticles throughout its length. Posterior process triangular; apex rounded.</p><p>Hemelytron (Figs <xref ref-type="fig" rid="F7">7F</xref>, <xref ref-type="fig" rid="F9">9F</xref>) glabrous, extending beyond apex of abdomen; anterior margin weakly curved downward in apical half; apices close to each other at rest; subcostal and discoidal areas not united; costal area narrower than combined width of subcostal and discoidal areas, with 4–5 rows of areolae at widest part; subcostal area with 3 rows of areolae at widest part; discoidal area with 4 rows of areolae at widest part; sutural area with 5 rows of areolae at widest part; hypocostal lamina with a single row of areolae throughout its length; Sc (subcostal) and Hc (hypocosta) veins distinct throughout their respective length; R+M (fused radius and media) and Cu (cubitus) veins indistinct throughout their respective length, not carinate; Sc and R+M veins without robust denticles throughout their respective length; Sc vein distinct in apical part of dorsal view.</p><p>Thoracic pleura smooth in anterior part, coarsely punctate in posterior part. Ostiolar peritreme oblong. Sternal laminae (Fig. <xref ref-type="fig" rid="F11">11F</xref>) lower than bucculae; pro- and mesosternal laminae open at both anterior and posterior ends; metasternal laminae as high as mesosternal laminae, open at anterior ends, fused with each other at posterior ends. Legs (Fig. <xref ref-type="fig" rid="F1">1F</xref>) smooth, covered with pubescence; femora thickest at middle. Abdomen ellipsoidal. Terminalia (Fig. <xref ref-type="fig" rid="F12">12F</xref>) pentagonal in ventral view, covered with pubescence.</p><p>Measurements (<italic>n</italic> = 13). Body length with hemelytra 2.60–2.80 mm; maximum width of body across hemelytra 1.20–1.35 mm; length of antennal segments I to IV 0.20 mm, 0.10 mm, 1.10 mm, and 0.60 mm, respectively; pronotal length 1.15–1.25 mm; pronotal width across paranota 0.70–0.75 mm; hemelytral length 1.95–2.15 mm; maximum width of hemelytron 0.75–0.80 mm.</p><p><bold>Female.</bold> General habitus very similar to that of male (Figs <xref ref-type="fig" rid="F2">2F</xref>, <xref ref-type="fig" rid="F4">4F</xref>, <xref ref-type="fig" rid="F6">6F</xref>, <xref ref-type="fig" rid="F8">8F</xref>, <xref ref-type="fig" rid="F10">10F</xref>, <xref ref-type="fig" rid="F13">13F</xref>) except for the following characters: body usually longer and wider than in male; antennal segments III and IV shorter than in male; hemelytron usually longer and wider than in male; and apical part of abdomen pentagonal in ventral view.</p><p>Measurements (<italic>n</italic> = 21). Body length with hemelytra 2.70–3.05 mm; maximum width of body across hemelytra 1.40–1.50 mm; length of antennal segments I to IV 0.20 mm, 0.10 mm, 1.00 mm, and 0.50 mm, respectively; pronotal length 1.15–1.30 mm; pronotal width across paranota 0.70–0.80 mm; hemelytral length 2.00–2.25 mm; maximum width of hemelytron 0.80–0.85 mm.</p></tp:treatment-sec><tp:treatment-sec sec-type="remarks" id="SECID0EQZDI"><title>Remarks.</title><p>In previous studies (<xref ref-type="bibr" rid="B39">Souma and Kamitani 2021</xref>; <xref ref-type="bibr" rid="B34">Souma 2022a</xref>), <italic><tp:taxon-name><tp:taxon-name-part taxon-name-part-type="genus" reg="Omoplax">Omoplax</tp:taxon-name-part> <tp:taxon-name-part taxon-name-part-type="species" reg="kobugashi">kobugashi</tp:taxon-name-part></tp:taxon-name></italic> sp. nov. was identified as <italic><tp:taxon-name><tp:taxon-name-part taxon-name-part-type="genus" reg="Omoplax">O.</tp:taxon-name-part> <tp:taxon-name-part taxon-name-part-type="species" reg="majorcarinae">majorcarinae</tp:taxon-name-part></tp:taxon-name></italic>, but the former differs from the original description and the illustrations of the latter (<xref ref-type="bibr" rid="B12">Guilbert 2001</xref>) in the following characters: body length with hemelytra 2.60–3.05 mm (3.45 mm in type material) (Fig. <xref ref-type="fig" rid="F1">1F</xref>, <xref ref-type="fig" rid="F2">2F</xref>); maximum width of body across hemelytra 1.20–1.50 mm (1.85 mm in type material); rostrum reaching posterior margin of mesosternum (Fig. <xref ref-type="fig" rid="F11">11F</xref>); pronotal disc black (Figs <xref ref-type="fig" rid="F3">3F</xref>, <xref ref-type="fig" rid="F4">4F</xref>, <xref ref-type="fig" rid="F5">5F</xref>, <xref ref-type="fig" rid="F6">6F</xref>); anterior margin of hemelytron weakly curved downward in apical half (Figs <xref ref-type="fig" rid="F7">7F</xref>, <xref ref-type="fig" rid="F8">8F</xref>, <xref ref-type="fig" rid="F9">9F</xref>, <xref ref-type="fig" rid="F10">10F</xref>); and Sc (subcosta) vein of hemelytron distinct in apical part of dorsal view. These features were considered an intraspecific variation of <italic><tp:taxon-name><tp:taxon-name-part taxon-name-part-type="genus" reg="Omoplax">O.</tp:taxon-name-part> <tp:taxon-name-part taxon-name-part-type="species" reg="majorcarinae">majorcarinae</tp:taxon-name-part></tp:taxon-name></italic> in previous studies (cf. <xref ref-type="bibr" rid="B39">Souma and Kamitani 2021</xref>; <xref ref-type="bibr" rid="B34">Souma 2022a</xref>), but constitute interspecific variation in the present study based on the examination of dozens of specimens which show two morphological species, each respectively collected from different plant species.</p><p>In general appearance, <italic><tp:taxon-name><tp:taxon-name-part taxon-name-part-type="genus" reg="Omoplax">Omoplax</tp:taxon-name-part> <tp:taxon-name-part taxon-name-part-type="species" reg="kobugashi">kobugashi</tp:taxon-name-part></tp:taxon-name></italic> sp. nov. is very similar to <italic><tp:taxon-name><tp:taxon-name-part taxon-name-part-type="genus" reg="Omoplax">O.</tp:taxon-name-part> <tp:taxon-name-part taxon-name-part-type="species" reg="desecta">desecta</tp:taxon-name-part></tp:taxon-name></italic>, whose distribution range in Chichijima Group is consistent with that of <italic><tp:taxon-name><tp:taxon-name-part taxon-name-part-type="genus" reg="Omoplax">O.</tp:taxon-name-part> <tp:taxon-name-part taxon-name-part-type="species" reg="kobugashi">kobugashi</tp:taxon-name-part></tp:taxon-name></italic> sp. nov. (<xref ref-type="bibr" rid="B39">Souma and Kamitani 2021</xref>; <xref ref-type="bibr" rid="B34">Souma 2022a</xref>), but the former can be distinguished from the latter based on the rostrum reaching the posterior margin of the mesosternum (reaching the posterior margin of the metasternum in <italic><tp:taxon-name><tp:taxon-name-part taxon-name-part-type="genus" reg="Omoplax">O.</tp:taxon-name-part> <tp:taxon-name-part taxon-name-part-type="species" reg="desecta">desecta</tp:taxon-name-part></tp:taxon-name></italic>) and the black pronotum (pale brown in <italic><tp:taxon-name><tp:taxon-name-part taxon-name-part-type="genus" reg="Omoplax">O.</tp:taxon-name-part> <tp:taxon-name-part taxon-name-part-type="species" reg="desecta">desecta</tp:taxon-name-part></tp:taxon-name></italic>) (Figs <xref ref-type="fig" rid="F3">3B, F</xref>, <xref ref-type="fig" rid="F4">4B, F</xref>, <xref ref-type="fig" rid="F5">5B, F</xref>, <xref ref-type="fig" rid="F6">6B</xref>, <xref ref-type="fig" rid="F11">11B, F</xref>). Morphological differences between <italic><tp:taxon-name><tp:taxon-name-part taxon-name-part-type="genus" reg="Omoplax">O.</tp:taxon-name-part> <tp:taxon-name-part taxon-name-part-type="species" reg="kobugashi">kobugashi</tp:taxon-name-part></tp:taxon-name></italic> sp. nov. and the five other <italic><tp:taxon-name><tp:taxon-name-part taxon-name-part-type="subgenus" reg="Omoplax">Omoplax</tp:taxon-name-part></tp:taxon-name></italic> species are presented in the identification key below.</p></tp:treatment-sec><tp:treatment-sec sec-type="distribution" id="SECID0E56DI"><title>Distribution.</title><p>Japan: Ogasawara Islands: Chichijima Group (Anijima Island, Chichijima Island) (Fig. <xref ref-type="fig" rid="F19">19</xref>) (<xref ref-type="bibr" rid="B39">Souma and Kamitani 2021</xref>; <xref ref-type="bibr" rid="B34">Souma 2022a</xref>). <italic><tp:taxon-name><tp:taxon-name-part taxon-name-part-type="genus" reg="Omoplax">Omoplax</tp:taxon-name-part> <tp:taxon-name-part taxon-name-part-type="species" reg="kobugashi">kobugashi</tp:taxon-name-part></tp:taxon-name></italic> sp. nov. is endemic to Chichijima Group.</p></tp:treatment-sec><tp:treatment-sec sec-type="etymology" id="SECID0E3AAK"><title>Etymology.</title><p>The specific epithet is the Japanese plant name “Kobugashi” [= <italic><tp:taxon-name><tp:taxon-name-part taxon-name-part-type="genus" reg="Machilus">Machilus</tp:taxon-name-part> <tp:taxon-name-part taxon-name-part-type="species" reg="kobu">kobu</tp:taxon-name-part></tp:taxon-name></italic>], referring to the host plant of the new species; a noun in apposition.</p></tp:treatment-sec><tp:treatment-sec sec-type="host" id="SECID0ENBAK"><title>Host plant.</title><p>Only <italic><tp:taxon-name><tp:taxon-name-part taxon-name-part-type="genus" reg="Machilus">Machilus</tp:taxon-name-part> <tp:taxon-name-part taxon-name-part-type="species" reg="kobu">kobu</tp:taxon-name-part></tp:taxon-name></italic> (<tp:taxon-name><tp:taxon-name-part taxon-name-part-type="family">Lauraceae</tp:taxon-name-part></tp:taxon-name>) (Fig. <xref ref-type="fig" rid="F17">17H</xref>), which is also known as “Kobugashi”, was confirmed as a host plant for <italic><tp:taxon-name><tp:taxon-name-part taxon-name-part-type="genus" reg="Omoplax">Omoplax</tp:taxon-name-part> <tp:taxon-name-part taxon-name-part-type="species" reg="kobugashi">kobugashi</tp:taxon-name-part></tp:taxon-name></italic> sp. nov. by the field and captive observations of adults and nymphs, suggesting the possibility of monophagy for this lace bug species.</p></tp:treatment-sec><tp:treatment-sec sec-type="Bionomics" id="SECID0ESCAK"><title>Bionomics.</title><p><italic><tp:taxon-name><tp:taxon-name-part taxon-name-part-type="genus" reg="Omoplax">Omoplax</tp:taxon-name-part> <tp:taxon-name-part taxon-name-part-type="species" reg="kobugashi">kobugashi</tp:taxon-name-part></tp:taxon-name></italic> sp. nov. inhabits an evergreen broad-leaved forest with a subtropical climate in the Ogasawara Islands (<xref ref-type="bibr" rid="B39">Souma and Kamitani 2021</xref>), and sucks sap on the abaxial side of the leaves of <italic><tp:taxon-name><tp:taxon-name-part taxon-name-part-type="genus" reg="Machilus">Machilus</tp:taxon-name-part> <tp:taxon-name-part taxon-name-part-type="species" reg="kobu">kobu</tp:taxon-name-part></tp:taxon-name></italic>, causing irregular yellowing on the adaxial side (Fig. <xref ref-type="fig" rid="F17">17H</xref>). Adults were collected in September and from May to July (<xref ref-type="bibr" rid="B39">Souma and Kamitani 2021</xref>; <xref ref-type="bibr" rid="B34">Souma 2022a</xref>); nymphs were collected in September.</p></tp:treatment-sec><tp:treatment-sec><!--Section generated to contain objects referenced in tp:taxon-treatment.--><fig id="F1" position="float" orientation="portrait"><object-id xmlns:xlink="http://www.w3.org/1999/xlink" content-type="doi" xlink:type="simple">10.3897/zookeys.1250.160064.figure1</object-id><object-id xmlns:xlink="http://www.w3.org/1999/xlink" content-type="arpha" xlink:type="simple">B9B1D1B5-1CB0-5153-95CD-63AFB28C8F02</object-id><label>Figure 1.</label><caption><p>Males of seven tingid species endemic to the Ogasawara Islands, Japan, dorsal view. A. <italic><tp:taxon-name><tp:taxon-name-part taxon-name-part-type="genus" reg="Acanthomoplax">Acanthomoplax</tp:taxon-name-part> <tp:taxon-name-part taxon-name-part-type="species" reg="tomokunii">tomokunii</tp:taxon-name-part></tp:taxon-name></italic>; B. <italic><tp:taxon-name><tp:taxon-name-part taxon-name-part-type="genus" reg="Omoplax">Omoplax</tp:taxon-name-part> <tp:taxon-name-part taxon-name-part-type="species" reg="desecta">desecta</tp:taxon-name-part></tp:taxon-name></italic>; C. <italic><tp:taxon-name><tp:taxon-name-part taxon-name-part-type="genus" reg="Omoplax">O.</tp:taxon-name-part> <tp:taxon-name-part taxon-name-part-type="species" reg="hisasuei">hisasuei</tp:taxon-name-part></tp:taxon-name></italic> sp. nov.; D. <italic><tp:taxon-name><tp:taxon-name-part taxon-name-part-type="genus" reg="Omoplax">O.</tp:taxon-name-part> <tp:taxon-name-part taxon-name-part-type="species" reg="inugusu">inugusu</tp:taxon-name-part></tp:taxon-name></italic> sp. nov.; E. <italic><tp:taxon-name><tp:taxon-name-part taxon-name-part-type="genus" reg="Omoplax">O.</tp:taxon-name-part> <tp:taxon-name-part taxon-name-part-type="species" reg="karubei">karubei</tp:taxon-name-part></tp:taxon-name></italic>; F. <italic><tp:taxon-name><tp:taxon-name-part taxon-name-part-type="genus" reg="Omoplax">O.</tp:taxon-name-part> <tp:taxon-name-part taxon-name-part-type="species" reg="kobugashi">kobugashi</tp:taxon-name-part></tp:taxon-name></italic> sp. nov.; G. <italic><tp:taxon-name><tp:taxon-name-part taxon-name-part-type="genus" reg="Omoplax">O.</tp:taxon-name-part> <tp:taxon-name-part taxon-name-part-type="species" reg="majorcarinae">majorcarinae</tp:taxon-name-part></tp:taxon-name></italic>.</p></caption><graphic xmlns:xlink="http://www.w3.org/1999/xlink" xlink:href="zookeys-1250-243_article-160064__-g001.jpg" position="float" orientation="portrait" xlink:type="simple" id="oo_1405192.jpg"><uri content-type="original_file" xlink:type="simple">https://binary.pensoft.net/fig/1405192</uri></graphic></fig><fig id="F2" position="float" orientation="portrait"><object-id xmlns:xlink="http://www.w3.org/1999/xlink" content-type="doi" xlink:type="simple">10.3897/zookeys.1250.160064.figure2</object-id><object-id xmlns:xlink="http://www.w3.org/1999/xlink" content-type="arpha" xlink:type="simple">346DAE91-B661-510C-B0C2-14F1C84302C6</object-id><label>Figure 2.</label><caption><p>Females of eight tingid species endemic to the Ogasawara Islands, Japan, dorsal view. A. <italic><tp:taxon-name><tp:taxon-name-part taxon-name-part-type="genus" reg="Acanthomoplax">Acanthomoplax</tp:taxon-name-part> <tp:taxon-name-part taxon-name-part-type="species" reg="tomokunii">tomokunii</tp:taxon-name-part></tp:taxon-name></italic>; B. <italic><tp:taxon-name><tp:taxon-name-part taxon-name-part-type="genus" reg="Omoplax">Omoplax</tp:taxon-name-part> <tp:taxon-name-part taxon-name-part-type="species" reg="desecta">desecta</tp:taxon-name-part></tp:taxon-name></italic>; C. <italic><tp:taxon-name><tp:taxon-name-part taxon-name-part-type="genus" reg="Omoplax">O.</tp:taxon-name-part> <tp:taxon-name-part taxon-name-part-type="species" reg="hisasuei">hisasuei</tp:taxon-name-part></tp:taxon-name></italic> sp. nov.; D. <italic><tp:taxon-name><tp:taxon-name-part taxon-name-part-type="genus" reg="Omoplax">O.</tp:taxon-name-part> <tp:taxon-name-part taxon-name-part-type="species" reg="inugusu">inugusu</tp:taxon-name-part></tp:taxon-name></italic> sp. nov.; E. <italic><tp:taxon-name><tp:taxon-name-part taxon-name-part-type="genus" reg="Omoplax">O.</tp:taxon-name-part> <tp:taxon-name-part taxon-name-part-type="species" reg="karubei">karubei</tp:taxon-name-part></tp:taxon-name></italic>; F. <italic><tp:taxon-name><tp:taxon-name-part taxon-name-part-type="genus" reg="Omoplax">O.</tp:taxon-name-part> <tp:taxon-name-part taxon-name-part-type="species" reg="kobugashi">kobugashi</tp:taxon-name-part></tp:taxon-name></italic> sp. nov.; G. <italic><tp:taxon-name><tp:taxon-name-part taxon-name-part-type="genus" reg="Omoplax">O.</tp:taxon-name-part> <tp:taxon-name-part taxon-name-part-type="species" reg="majorcarinae">majorcarinae</tp:taxon-name-part></tp:taxon-name></italic>; H. <italic><tp:taxon-name><tp:taxon-name-part taxon-name-part-type="genus" reg="Omoplax">O.</tp:taxon-name-part> <tp:taxon-name-part taxon-name-part-type="species" reg="mukojimensis">mukojimensis</tp:taxon-name-part></tp:taxon-name></italic>.</p></caption><graphic xmlns:xlink="http://www.w3.org/1999/xlink" xlink:href="zookeys-1250-243_article-160064__-g002.jpg" position="float" orientation="portrait" xlink:type="simple" id="oo_1405193.jpg"><uri content-type="original_file" xlink:type="simple">https://binary.pensoft.net/fig/1405193</uri></graphic></fig><fig id="F3" position="float" orientation="portrait"><object-id xmlns:xlink="http://www.w3.org/1999/xlink" content-type="doi" xlink:type="simple">10.3897/zookeys.1250.160064.figure3</object-id><object-id xmlns:xlink="http://www.w3.org/1999/xlink" content-type="arpha" xlink:type="simple">07B02836-1B77-533B-909B-D48367368E77</object-id><label>Figure 3.</label><caption><p>Male pronota of seven tingid species endemic to the Ogasawara Islands, Japan, dorsal view. A. <italic><tp:taxon-name><tp:taxon-name-part taxon-name-part-type="genus" reg="Acanthomoplax">Acanthomoplax</tp:taxon-name-part> <tp:taxon-name-part taxon-name-part-type="species" reg="tomokunii">tomokunii</tp:taxon-name-part></tp:taxon-name></italic>; B. <italic><tp:taxon-name><tp:taxon-name-part taxon-name-part-type="genus" reg="Omoplax">Omoplax</tp:taxon-name-part> <tp:taxon-name-part taxon-name-part-type="species" reg="desecta">desecta</tp:taxon-name-part></tp:taxon-name></italic>; C. <italic><tp:taxon-name><tp:taxon-name-part taxon-name-part-type="genus" reg="Omoplax">O.</tp:taxon-name-part> <tp:taxon-name-part taxon-name-part-type="species" reg="hisasuei">hisasuei</tp:taxon-name-part></tp:taxon-name></italic> sp. nov.; D. <italic><tp:taxon-name><tp:taxon-name-part taxon-name-part-type="genus" reg="Omoplax">O.</tp:taxon-name-part> <tp:taxon-name-part taxon-name-part-type="species" reg="inugusu">inugusu</tp:taxon-name-part></tp:taxon-name></italic> sp. nov.; E. <italic><tp:taxon-name><tp:taxon-name-part taxon-name-part-type="genus" reg="Omoplax">O.</tp:taxon-name-part> <tp:taxon-name-part taxon-name-part-type="species" reg="karubei">karubei</tp:taxon-name-part></tp:taxon-name></italic>; F. <italic><tp:taxon-name><tp:taxon-name-part taxon-name-part-type="genus" reg="Omoplax">O.</tp:taxon-name-part> <tp:taxon-name-part taxon-name-part-type="species" reg="kobugashi">kobugashi</tp:taxon-name-part></tp:taxon-name></italic> sp. nov.; G. <italic><tp:taxon-name><tp:taxon-name-part taxon-name-part-type="genus" reg="Omoplax">O.</tp:taxon-name-part> <tp:taxon-name-part taxon-name-part-type="species" reg="majorcarinae">majorcarinae</tp:taxon-name-part></tp:taxon-name></italic>.</p></caption><graphic xmlns:xlink="http://www.w3.org/1999/xlink" xlink:href="zookeys-1250-243_article-160064__-g003.jpg" position="float" orientation="portrait" xlink:type="simple" id="oo_1405194.jpg"><uri content-type="original_file" xlink:type="simple">https://binary.pensoft.net/fig/1405194</uri></graphic></fig><fig id="F4" position="float" orientation="portrait"><object-id xmlns:xlink="http://www.w3.org/1999/xlink" content-type="doi" xlink:type="simple">10.3897/zookeys.1250.160064.figure4</object-id><object-id xmlns:xlink="http://www.w3.org/1999/xlink" content-type="arpha" xlink:type="simple">DA8360B9-34EF-502A-B128-874E950F6525</object-id><label>Figure 4.</label><caption><p>Female pronota of eight tingid species endemic to the Ogasawara Islands, Japan, dorsal view. A. <italic><tp:taxon-name><tp:taxon-name-part taxon-name-part-type="genus" reg="Acanthomoplax">Acanthomoplax</tp:taxon-name-part> <tp:taxon-name-part taxon-name-part-type="species" reg="tomokunii">tomokunii</tp:taxon-name-part></tp:taxon-name></italic>; B. <italic><tp:taxon-name><tp:taxon-name-part taxon-name-part-type="genus" reg="Omoplax">Omoplax</tp:taxon-name-part> <tp:taxon-name-part taxon-name-part-type="species" reg="desecta">desecta</tp:taxon-name-part></tp:taxon-name></italic>; C. <italic><tp:taxon-name><tp:taxon-name-part taxon-name-part-type="genus" reg="Omoplax">O.</tp:taxon-name-part> <tp:taxon-name-part taxon-name-part-type="species" reg="hisasuei">hisasuei</tp:taxon-name-part></tp:taxon-name></italic> sp. nov.; D. <italic><tp:taxon-name><tp:taxon-name-part taxon-name-part-type="genus" reg="Omoplax">O.</tp:taxon-name-part> <tp:taxon-name-part taxon-name-part-type="species" reg="inugusu">inugusu</tp:taxon-name-part></tp:taxon-name></italic> sp. nov.; E. <italic><tp:taxon-name><tp:taxon-name-part taxon-name-part-type="genus" reg="Omoplax">O.</tp:taxon-name-part> <tp:taxon-name-part taxon-name-part-type="species" reg="karubei">karubei</tp:taxon-name-part></tp:taxon-name></italic>; F. <italic><tp:taxon-name><tp:taxon-name-part taxon-name-part-type="genus" reg="Omoplax">O.</tp:taxon-name-part> <tp:taxon-name-part taxon-name-part-type="species" reg="kobugashi">kobugashi</tp:taxon-name-part></tp:taxon-name></italic> sp. nov.; G. <italic><tp:taxon-name><tp:taxon-name-part taxon-name-part-type="genus" reg="Omoplax">O.</tp:taxon-name-part> <tp:taxon-name-part taxon-name-part-type="species" reg="majorcarinae">majorcarinae</tp:taxon-name-part></tp:taxon-name></italic>; H. <italic><tp:taxon-name><tp:taxon-name-part taxon-name-part-type="genus" reg="Omoplax">O.</tp:taxon-name-part> <tp:taxon-name-part taxon-name-part-type="species" reg="mukojimensis">mukojimensis</tp:taxon-name-part></tp:taxon-name></italic>.</p></caption><graphic xmlns:xlink="http://www.w3.org/1999/xlink" xlink:href="zookeys-1250-243_article-160064__-g004.jpg" position="float" orientation="portrait" xlink:type="simple" id="oo_1405195.jpg"><uri content-type="original_file" xlink:type="simple">https://binary.pensoft.net/fig/1405195</uri></graphic></fig><fig id="F5" position="float" orientation="portrait"><object-id xmlns:xlink="http://www.w3.org/1999/xlink" content-type="doi" xlink:type="simple">10.3897/zookeys.1250.160064.figure5</object-id><object-id xmlns:xlink="http://www.w3.org/1999/xlink" content-type="arpha" xlink:type="simple">115D1031-82CF-5CC9-8BBD-E913B60CB2C2</object-id><label>Figure 5.</label><caption><p>Male pronota of seven tingid species endemic to the Ogasawara Islands, Japan, dorsolateral view. A. <italic><tp:taxon-name><tp:taxon-name-part taxon-name-part-type="genus" reg="Acanthomoplax">Acanthomoplax</tp:taxon-name-part> <tp:taxon-name-part taxon-name-part-type="species" reg="tomokunii">tomokunii</tp:taxon-name-part></tp:taxon-name></italic> B. <italic><tp:taxon-name><tp:taxon-name-part taxon-name-part-type="genus" reg="Omoplax">Omoplax</tp:taxon-name-part> <tp:taxon-name-part taxon-name-part-type="species" reg="desecta">desecta</tp:taxon-name-part></tp:taxon-name></italic> C. <italic><tp:taxon-name><tp:taxon-name-part taxon-name-part-type="genus" reg="Omoplax">O.</tp:taxon-name-part> <tp:taxon-name-part taxon-name-part-type="species" reg="hisasuei">hisasuei</tp:taxon-name-part></tp:taxon-name></italic> sp. nov.; D. <italic><tp:taxon-name><tp:taxon-name-part taxon-name-part-type="genus" reg="Omoplax">O.</tp:taxon-name-part> <tp:taxon-name-part taxon-name-part-type="species" reg="inugusu">inugusu</tp:taxon-name-part></tp:taxon-name></italic> sp. nov.; E. <italic><tp:taxon-name><tp:taxon-name-part taxon-name-part-type="genus" reg="Omoplax">O.</tp:taxon-name-part> <tp:taxon-name-part taxon-name-part-type="species" reg="karubei">karubei</tp:taxon-name-part></tp:taxon-name></italic> F. <italic><tp:taxon-name><tp:taxon-name-part taxon-name-part-type="genus" reg="Omoplax">O.</tp:taxon-name-part> <tp:taxon-name-part taxon-name-part-type="species" reg="kobugashi">kobugashi</tp:taxon-name-part></tp:taxon-name></italic> sp. nov.; G. <italic><tp:taxon-name><tp:taxon-name-part taxon-name-part-type="genus" reg="Omoplax">O.</tp:taxon-name-part> <tp:taxon-name-part taxon-name-part-type="species" reg="majorcarinae">majorcarinae</tp:taxon-name-part></tp:taxon-name></italic>.</p></caption><graphic xmlns:xlink="http://www.w3.org/1999/xlink" xlink:href="zookeys-1250-243_article-160064__-g005.jpg" position="float" orientation="portrait" xlink:type="simple" id="oo_1405196.jpg"><uri content-type="original_file" xlink:type="simple">https://binary.pensoft.net/fig/1405196</uri></graphic></fig><fig id="F6" position="float" orientation="portrait"><object-id xmlns:xlink="http://www.w3.org/1999/xlink" content-type="doi" xlink:type="simple">10.3897/zookeys.1250.160064.figure6</object-id><object-id xmlns:xlink="http://www.w3.org/1999/xlink" content-type="arpha" xlink:type="simple">AE2BFA6B-7DEC-5EF5-88FC-57FD6E25500E</object-id><label>Figure 6.</label><caption><p>Female pronota of eight tingid species endemic to the Ogasawara Islands, Japan, dorsolateral view. A. <italic><tp:taxon-name><tp:taxon-name-part taxon-name-part-type="genus" reg="Acanthomoplax">Acanthomoplax</tp:taxon-name-part> <tp:taxon-name-part taxon-name-part-type="species" reg="tomokunii">tomokunii</tp:taxon-name-part></tp:taxon-name></italic>; B. <italic><tp:taxon-name><tp:taxon-name-part taxon-name-part-type="genus" reg="Omoplax">Omoplax</tp:taxon-name-part> <tp:taxon-name-part taxon-name-part-type="species" reg="desecta">desecta</tp:taxon-name-part></tp:taxon-name></italic>; C. <italic><tp:taxon-name><tp:taxon-name-part taxon-name-part-type="genus" reg="Omoplax">O.</tp:taxon-name-part> <tp:taxon-name-part taxon-name-part-type="species" reg="hisasuei">hisasuei</tp:taxon-name-part></tp:taxon-name></italic> sp. nov.; D. <italic><tp:taxon-name><tp:taxon-name-part taxon-name-part-type="genus" reg="Omoplax">O.</tp:taxon-name-part> <tp:taxon-name-part taxon-name-part-type="species" reg="inugusu">inugusu</tp:taxon-name-part></tp:taxon-name></italic> sp. nov.; E. <italic><tp:taxon-name><tp:taxon-name-part taxon-name-part-type="genus" reg="Omoplax">O.</tp:taxon-name-part> <tp:taxon-name-part taxon-name-part-type="species" reg="karubei">karubei</tp:taxon-name-part></tp:taxon-name></italic>; F. <italic><tp:taxon-name><tp:taxon-name-part taxon-name-part-type="genus" reg="Omoplax">O.</tp:taxon-name-part> <tp:taxon-name-part taxon-name-part-type="species" reg="kobugashi">kobugashi</tp:taxon-name-part></tp:taxon-name></italic> sp. nov.; G. <italic><tp:taxon-name><tp:taxon-name-part taxon-name-part-type="genus" reg="Omoplax">O.</tp:taxon-name-part> <tp:taxon-name-part taxon-name-part-type="species" reg="majorcarinae">majorcarinae</tp:taxon-name-part></tp:taxon-name></italic>; H. <italic><tp:taxon-name><tp:taxon-name-part taxon-name-part-type="genus" reg="Omoplax">O.</tp:taxon-name-part> <tp:taxon-name-part taxon-name-part-type="species" reg="mukojimensis">mukojimensis</tp:taxon-name-part></tp:taxon-name></italic>.</p></caption><graphic xmlns:xlink="http://www.w3.org/1999/xlink" xlink:href="zookeys-1250-243_article-160064__-g006.jpg" position="float" orientation="portrait" xlink:type="simple" id="oo_1405197.jpg"><uri content-type="original_file" xlink:type="simple">https://binary.pensoft.net/fig/1405197</uri></graphic></fig><fig id="F7" position="float" orientation="portrait"><object-id xmlns:xlink="http://www.w3.org/1999/xlink" content-type="doi" xlink:type="simple">10.3897/zookeys.1250.160064.figure7</object-id><object-id xmlns:xlink="http://www.w3.org/1999/xlink" content-type="arpha" xlink:type="simple">E2B17EF8-6A00-52D9-BC4A-4E34D73DD08E</object-id><label>Figure 7.</label><caption><p>Male hemelytra of seven tingid species endemic to the Ogasawara Islands, Japan, dorsal view. A. <italic><tp:taxon-name><tp:taxon-name-part taxon-name-part-type="genus" reg="Acanthomoplax">Acanthomoplax</tp:taxon-name-part> <tp:taxon-name-part taxon-name-part-type="species" reg="tomokunii">tomokunii</tp:taxon-name-part></tp:taxon-name></italic>; B. <italic><tp:taxon-name><tp:taxon-name-part taxon-name-part-type="genus" reg="Omoplax">Omoplax</tp:taxon-name-part> <tp:taxon-name-part taxon-name-part-type="species" reg="desecta">desecta</tp:taxon-name-part></tp:taxon-name></italic>; C. <italic><tp:taxon-name><tp:taxon-name-part taxon-name-part-type="genus" reg="Omoplax">O.</tp:taxon-name-part> <tp:taxon-name-part taxon-name-part-type="species" reg="hisasuei">hisasuei</tp:taxon-name-part></tp:taxon-name></italic> sp. nov.; D. <italic><tp:taxon-name><tp:taxon-name-part taxon-name-part-type="genus" reg="Omoplax">O.</tp:taxon-name-part> <tp:taxon-name-part taxon-name-part-type="species" reg="inugusu">inugusu</tp:taxon-name-part></tp:taxon-name></italic> sp. nov.; E. <italic><tp:taxon-name><tp:taxon-name-part taxon-name-part-type="genus" reg="Omoplax">O.</tp:taxon-name-part> <tp:taxon-name-part taxon-name-part-type="species" reg="karubei">karubei</tp:taxon-name-part></tp:taxon-name></italic>; F. <italic><tp:taxon-name><tp:taxon-name-part taxon-name-part-type="genus" reg="Omoplax">O.</tp:taxon-name-part> <tp:taxon-name-part taxon-name-part-type="species" reg="kobugashi">kobugashi</tp:taxon-name-part></tp:taxon-name></italic> sp. nov.; G. <italic><tp:taxon-name><tp:taxon-name-part taxon-name-part-type="genus" reg="Omoplax">O.</tp:taxon-name-part> <tp:taxon-name-part taxon-name-part-type="species" reg="majorcarinae">majorcarinae</tp:taxon-name-part></tp:taxon-name></italic>.</p></caption><graphic xmlns:xlink="http://www.w3.org/1999/xlink" xlink:href="zookeys-1250-243_article-160064__-g007.jpg" position="float" orientation="portrait" xlink:type="simple" id="oo_1405198.jpg"><uri content-type="original_file" xlink:type="simple">https://binary.pensoft.net/fig/1405198</uri></graphic></fig><fig id="F8" position="float" orientation="portrait"><object-id xmlns:xlink="http://www.w3.org/1999/xlink" content-type="doi" xlink:type="simple">10.3897/zookeys.1250.160064.figure8</object-id><object-id xmlns:xlink="http://www.w3.org/1999/xlink" content-type="arpha" xlink:type="simple">78B75861-F320-5FC3-8F79-64799CF16738</object-id><label>Figure 8.</label><caption><p>Female hemelytra of eight tingid species endemic to the Ogasawara Islands, Japan, dorsal view. A. <italic><tp:taxon-name><tp:taxon-name-part taxon-name-part-type="genus" reg="Acanthomoplax">Acanthomoplax</tp:taxon-name-part> <tp:taxon-name-part taxon-name-part-type="species" reg="tomokunii">tomokunii</tp:taxon-name-part></tp:taxon-name></italic>; B. <italic><tp:taxon-name><tp:taxon-name-part taxon-name-part-type="genus" reg="Omoplax">Omoplax</tp:taxon-name-part> <tp:taxon-name-part taxon-name-part-type="species" reg="desecta">desecta</tp:taxon-name-part></tp:taxon-name></italic>; C. <italic><tp:taxon-name><tp:taxon-name-part taxon-name-part-type="genus" reg="Omoplax">O.</tp:taxon-name-part> <tp:taxon-name-part taxon-name-part-type="species" reg="hisasuei">hisasuei</tp:taxon-name-part></tp:taxon-name></italic> sp. nov.; D. <italic><tp:taxon-name><tp:taxon-name-part taxon-name-part-type="genus" reg="Omoplax">O.</tp:taxon-name-part> <tp:taxon-name-part taxon-name-part-type="species" reg="inugusu">inugusu</tp:taxon-name-part></tp:taxon-name></italic> sp. nov.; E. <italic><tp:taxon-name><tp:taxon-name-part taxon-name-part-type="genus" reg="Omoplax">O.</tp:taxon-name-part> <tp:taxon-name-part taxon-name-part-type="species" reg="karubei">karubei</tp:taxon-name-part></tp:taxon-name></italic>; F. <italic><tp:taxon-name><tp:taxon-name-part taxon-name-part-type="genus" reg="Omoplax">O.</tp:taxon-name-part> <tp:taxon-name-part taxon-name-part-type="species" reg="kobugashi">kobugashi</tp:taxon-name-part></tp:taxon-name></italic> sp. nov.; G. <italic><tp:taxon-name><tp:taxon-name-part taxon-name-part-type="genus" reg="Omoplax">O.</tp:taxon-name-part> <tp:taxon-name-part taxon-name-part-type="species" reg="majorcarinae">majorcarinae</tp:taxon-name-part></tp:taxon-name></italic>; H. <italic><tp:taxon-name><tp:taxon-name-part taxon-name-part-type="genus" reg="Omoplax">O.</tp:taxon-name-part> <tp:taxon-name-part taxon-name-part-type="species" reg="mukojimensis">mukojimensis</tp:taxon-name-part></tp:taxon-name></italic>.</p></caption><graphic xmlns:xlink="http://www.w3.org/1999/xlink" xlink:href="zookeys-1250-243_article-160064__-g008.jpg" position="float" orientation="portrait" xlink:type="simple" id="oo_1405199.jpg"><uri content-type="original_file" xlink:type="simple">https://binary.pensoft.net/fig/1405199</uri></graphic></fig><fig id="F9" position="float" orientation="portrait"><object-id xmlns:xlink="http://www.w3.org/1999/xlink" content-type="doi" xlink:type="simple">10.3897/zookeys.1250.160064.figure9</object-id><object-id xmlns:xlink="http://www.w3.org/1999/xlink" content-type="arpha" xlink:type="simple">9A387BBD-2AB7-5DA2-ACB0-E97616B7262C</object-id><label>Figure 9.</label><caption><p>Male hemelytra of seven tingid species endemic to the Ogasawara Islands, Japan, dorsolateral view. A. <italic><tp:taxon-name><tp:taxon-name-part taxon-name-part-type="genus" reg="Acanthomoplax">Acanthomoplax</tp:taxon-name-part> <tp:taxon-name-part taxon-name-part-type="species" reg="tomokunii">tomokunii</tp:taxon-name-part></tp:taxon-name></italic>; B. <italic><tp:taxon-name><tp:taxon-name-part taxon-name-part-type="genus" reg="Omoplax">Omoplax</tp:taxon-name-part> <tp:taxon-name-part taxon-name-part-type="species" reg="desecta">desecta</tp:taxon-name-part></tp:taxon-name></italic>; C. <italic><tp:taxon-name><tp:taxon-name-part taxon-name-part-type="genus" reg="Omoplax">O.</tp:taxon-name-part> <tp:taxon-name-part taxon-name-part-type="species" reg="hisasuei">hisasuei</tp:taxon-name-part></tp:taxon-name></italic> sp. nov.; D. <italic><tp:taxon-name><tp:taxon-name-part taxon-name-part-type="genus" reg="Omoplax">O.</tp:taxon-name-part> <tp:taxon-name-part taxon-name-part-type="species" reg="inugusu">inugusu</tp:taxon-name-part></tp:taxon-name></italic> sp. nov.; E. <italic><tp:taxon-name><tp:taxon-name-part taxon-name-part-type="genus" reg="Omoplax">O.</tp:taxon-name-part> <tp:taxon-name-part taxon-name-part-type="species" reg="karubei">karubei</tp:taxon-name-part></tp:taxon-name></italic>; F. <italic><tp:taxon-name><tp:taxon-name-part taxon-name-part-type="genus" reg="Omoplax">O.</tp:taxon-name-part> <tp:taxon-name-part taxon-name-part-type="species" reg="kobugashi">kobugashi</tp:taxon-name-part></tp:taxon-name></italic> sp. nov.; G. <italic><tp:taxon-name><tp:taxon-name-part taxon-name-part-type="genus" reg="Omoplax">O.</tp:taxon-name-part> <tp:taxon-name-part taxon-name-part-type="species" reg="majorcarinae">majorcarinae</tp:taxon-name-part></tp:taxon-name></italic>.</p></caption><graphic xmlns:xlink="http://www.w3.org/1999/xlink" xlink:href="zookeys-1250-243_article-160064__-g009.jpg" position="float" orientation="portrait" xlink:type="simple" id="oo_1405200.jpg"><uri content-type="original_file" xlink:type="simple">https://binary.pensoft.net/fig/1405200</uri></graphic></fig><fig id="F10" position="float" orientation="portrait"><object-id xmlns:xlink="http://www.w3.org/1999/xlink" content-type="doi" xlink:type="simple">10.3897/zookeys.1250.160064.figure10</object-id><object-id xmlns:xlink="http://www.w3.org/1999/xlink" content-type="arpha" xlink:type="simple">B8039CB7-F8F8-5461-A219-00FA19CEA89C</object-id><label>Figure 10.</label><caption><p>Female hemelytra of eight tingid species endemic to the Ogasawara Islands, Japan, dorsolateral view. A. <italic><tp:taxon-name><tp:taxon-name-part taxon-name-part-type="genus" reg="Acanthomoplax">Acanthomoplax</tp:taxon-name-part> <tp:taxon-name-part taxon-name-part-type="species" reg="tomokunii">tomokunii</tp:taxon-name-part></tp:taxon-name></italic>; B. <italic><tp:taxon-name><tp:taxon-name-part taxon-name-part-type="genus" reg="Omoplax">Omoplax</tp:taxon-name-part> <tp:taxon-name-part taxon-name-part-type="species" reg="desecta">desecta</tp:taxon-name-part></tp:taxon-name></italic>; C. <italic><tp:taxon-name><tp:taxon-name-part taxon-name-part-type="genus" reg="Omoplax">O.</tp:taxon-name-part> <tp:taxon-name-part taxon-name-part-type="species" reg="hisasuei">hisasuei</tp:taxon-name-part></tp:taxon-name></italic> sp. nov.; D. <italic><tp:taxon-name><tp:taxon-name-part taxon-name-part-type="genus" reg="Omoplax">O.</tp:taxon-name-part> <tp:taxon-name-part taxon-name-part-type="species" reg="inugusu">inugusu</tp:taxon-name-part></tp:taxon-name></italic> sp. nov.; E. <italic><tp:taxon-name><tp:taxon-name-part taxon-name-part-type="genus" reg="Omoplax">O.</tp:taxon-name-part> <tp:taxon-name-part taxon-name-part-type="species" reg="karubei">karubei</tp:taxon-name-part></tp:taxon-name></italic>; F. <italic><tp:taxon-name><tp:taxon-name-part taxon-name-part-type="genus" reg="Omoplax">O.</tp:taxon-name-part> <tp:taxon-name-part taxon-name-part-type="species" reg="kobugashi">kobugashi</tp:taxon-name-part></tp:taxon-name></italic> sp. nov.; G. <italic><tp:taxon-name><tp:taxon-name-part taxon-name-part-type="genus" reg="Omoplax">O.</tp:taxon-name-part> <tp:taxon-name-part taxon-name-part-type="species" reg="majorcarinae">majorcarinae</tp:taxon-name-part></tp:taxon-name></italic>; H. <italic><tp:taxon-name><tp:taxon-name-part taxon-name-part-type="genus" reg="Omoplax">O.</tp:taxon-name-part> <tp:taxon-name-part taxon-name-part-type="species" reg="mukojimensis">mukojimensis</tp:taxon-name-part></tp:taxon-name></italic>.</p></caption><graphic xmlns:xlink="http://www.w3.org/1999/xlink" xlink:href="zookeys-1250-243_article-160064__-g010.jpg" position="float" orientation="portrait" xlink:type="simple" id="oo_1405201.jpg"><uri content-type="original_file" xlink:type="simple">https://binary.pensoft.net/fig/1405201</uri></graphic></fig><fig id="F11" position="float" orientation="portrait"><object-id xmlns:xlink="http://www.w3.org/1999/xlink" content-type="doi" xlink:type="simple">10.3897/zookeys.1250.160064.figure11</object-id><object-id xmlns:xlink="http://www.w3.org/1999/xlink" content-type="arpha" xlink:type="simple">CA40DBE1-5B6C-5455-ABA5-74B90FCB1A9D</object-id><label>Figure 11.</label><caption><p>Rostra of eight tingid species endemic to the Ogasawara Islands, Japan, ventral view. A. <italic><tp:taxon-name><tp:taxon-name-part taxon-name-part-type="genus" reg="Acanthomoplax">Acanthomoplax</tp:taxon-name-part> <tp:taxon-name-part taxon-name-part-type="species" reg="tomokunii">tomokunii</tp:taxon-name-part></tp:taxon-name></italic>; B. <italic><tp:taxon-name><tp:taxon-name-part taxon-name-part-type="genus" reg="Omoplax">Omoplax</tp:taxon-name-part> <tp:taxon-name-part taxon-name-part-type="species" reg="desecta">desecta</tp:taxon-name-part></tp:taxon-name></italic>; C. <italic><tp:taxon-name><tp:taxon-name-part taxon-name-part-type="genus" reg="Omoplax">O.</tp:taxon-name-part> <tp:taxon-name-part taxon-name-part-type="species" reg="hisasuei">hisasuei</tp:taxon-name-part></tp:taxon-name></italic> sp. nov.; D. <italic><tp:taxon-name><tp:taxon-name-part taxon-name-part-type="genus" reg="Omoplax">O.</tp:taxon-name-part> <tp:taxon-name-part taxon-name-part-type="species" reg="inugusu">inugusu</tp:taxon-name-part></tp:taxon-name></italic> sp. nov.; E. <italic><tp:taxon-name><tp:taxon-name-part taxon-name-part-type="genus" reg="Omoplax">O.</tp:taxon-name-part> <tp:taxon-name-part taxon-name-part-type="species" reg="karubei">karubei</tp:taxon-name-part></tp:taxon-name></italic>; F. <italic><tp:taxon-name><tp:taxon-name-part taxon-name-part-type="genus" reg="Omoplax">O.</tp:taxon-name-part> <tp:taxon-name-part taxon-name-part-type="species" reg="kobugashi">kobugashi</tp:taxon-name-part></tp:taxon-name></italic> sp. nov.; G. <italic><tp:taxon-name><tp:taxon-name-part taxon-name-part-type="genus" reg="Omoplax">O.</tp:taxon-name-part> <tp:taxon-name-part taxon-name-part-type="species" reg="majorcarinae">majorcarinae</tp:taxon-name-part></tp:taxon-name></italic>; H. <italic><tp:taxon-name><tp:taxon-name-part taxon-name-part-type="genus" reg="Omoplax">O.</tp:taxon-name-part> <tp:taxon-name-part taxon-name-part-type="species" reg="mukojimensis">mukojimensis</tp:taxon-name-part></tp:taxon-name></italic>.</p></caption><graphic xmlns:xlink="http://www.w3.org/1999/xlink" xlink:href="zookeys-1250-243_article-160064__-g011.jpg" position="float" orientation="portrait" xlink:type="simple" id="oo_1405202.jpg"><uri content-type="original_file" xlink:type="simple">https://binary.pensoft.net/fig/1405202</uri></graphic></fig><fig id="F12" position="float" orientation="portrait"><object-id xmlns:xlink="http://www.w3.org/1999/xlink" content-type="doi" xlink:type="simple">10.3897/zookeys.1250.160064.figure12</object-id><object-id xmlns:xlink="http://www.w3.org/1999/xlink" content-type="arpha" xlink:type="simple">B1016607-EA21-5A25-A296-ABFF350AFD8B</object-id><label>Figure 12.</label><caption><p>Male terminalia of seven tingid species endemic to the Ogasawara Islands, Japan, ventral view. A. <italic><tp:taxon-name><tp:taxon-name-part taxon-name-part-type="genus" reg="Acanthomoplax">Acanthomoplax</tp:taxon-name-part> <tp:taxon-name-part taxon-name-part-type="species" reg="tomokunii">tomokunii</tp:taxon-name-part></tp:taxon-name></italic>; B. <italic><tp:taxon-name><tp:taxon-name-part taxon-name-part-type="genus" reg="Omoplax">Omoplax</tp:taxon-name-part> <tp:taxon-name-part taxon-name-part-type="species" reg="desecta">desecta</tp:taxon-name-part></tp:taxon-name></italic>; C. <italic><tp:taxon-name><tp:taxon-name-part taxon-name-part-type="genus" reg="Omoplax">O.</tp:taxon-name-part> <tp:taxon-name-part taxon-name-part-type="species" reg="hisasuei">hisasuei</tp:taxon-name-part></tp:taxon-name></italic> sp. nov.; D. <italic><tp:taxon-name><tp:taxon-name-part taxon-name-part-type="genus" reg="Omoplax">O.</tp:taxon-name-part> <tp:taxon-name-part taxon-name-part-type="species" reg="inugusu">inugusu</tp:taxon-name-part></tp:taxon-name></italic> sp. nov.; E. <italic><tp:taxon-name><tp:taxon-name-part taxon-name-part-type="genus" reg="Omoplax">O.</tp:taxon-name-part> <tp:taxon-name-part taxon-name-part-type="species" reg="karubei">karubei</tp:taxon-name-part></tp:taxon-name></italic>; F. <italic><tp:taxon-name><tp:taxon-name-part taxon-name-part-type="genus" reg="Omoplax">O.</tp:taxon-name-part> <tp:taxon-name-part taxon-name-part-type="species" reg="kobugashi">kobugashi</tp:taxon-name-part></tp:taxon-name></italic> sp. nov.; G. <italic><tp:taxon-name><tp:taxon-name-part taxon-name-part-type="genus" reg="Omoplax">O.</tp:taxon-name-part> <tp:taxon-name-part taxon-name-part-type="species" reg="majorcarinae">majorcarinae</tp:taxon-name-part></tp:taxon-name></italic>.</p></caption><graphic xmlns:xlink="http://www.w3.org/1999/xlink" xlink:href="zookeys-1250-243_article-160064__-g012.jpg" position="float" orientation="portrait" xlink:type="simple" id="oo_1405203.jpg"><uri content-type="original_file" xlink:type="simple">https://binary.pensoft.net/fig/1405203</uri></graphic></fig><fig id="F13" position="float" orientation="portrait"><object-id xmlns:xlink="http://www.w3.org/1999/xlink" content-type="doi" xlink:type="simple">10.3897/zookeys.1250.160064.figure13</object-id><object-id xmlns:xlink="http://www.w3.org/1999/xlink" content-type="arpha" xlink:type="simple">D781B06A-E201-515C-8F21-5C5D51920DD6</object-id><label>Figure 13.</label><caption><p>Female terminalia of eight tingid species endemic to the Ogasawara Islands, Japan, ventral view. A. <italic><tp:taxon-name><tp:taxon-name-part taxon-name-part-type="genus" reg="Acanthomoplax">Acanthomoplax</tp:taxon-name-part> <tp:taxon-name-part taxon-name-part-type="species" reg="tomokunii">tomokunii</tp:taxon-name-part></tp:taxon-name></italic>; B. <italic><tp:taxon-name><tp:taxon-name-part taxon-name-part-type="genus" reg="Omoplax">Omoplax</tp:taxon-name-part> <tp:taxon-name-part taxon-name-part-type="species" reg="desecta">desecta</tp:taxon-name-part></tp:taxon-name></italic>; C. <italic><tp:taxon-name><tp:taxon-name-part taxon-name-part-type="genus" reg="Omoplax">O.</tp:taxon-name-part> <tp:taxon-name-part taxon-name-part-type="species" reg="hisasuei">hisasuei</tp:taxon-name-part></tp:taxon-name></italic> sp. nov.; D. <italic><tp:taxon-name><tp:taxon-name-part taxon-name-part-type="genus" reg="Omoplax">O.</tp:taxon-name-part> <tp:taxon-name-part taxon-name-part-type="species" reg="inugusu">inugusu</tp:taxon-name-part></tp:taxon-name></italic> sp. nov.; E. <italic><tp:taxon-name><tp:taxon-name-part taxon-name-part-type="genus" reg="Omoplax">O.</tp:taxon-name-part> <tp:taxon-name-part taxon-name-part-type="species" reg="karubei">karubei</tp:taxon-name-part></tp:taxon-name></italic>; F. <italic><tp:taxon-name><tp:taxon-name-part taxon-name-part-type="genus" reg="Omoplax">O.</tp:taxon-name-part> <tp:taxon-name-part taxon-name-part-type="species" reg="kobugashi">kobugashi</tp:taxon-name-part></tp:taxon-name></italic> sp. nov.; G. <italic><tp:taxon-name><tp:taxon-name-part taxon-name-part-type="genus" reg="Omoplax">O.</tp:taxon-name-part> <tp:taxon-name-part taxon-name-part-type="species" reg="majorcarinae">majorcarinae</tp:taxon-name-part></tp:taxon-name></italic>; H. <italic><tp:taxon-name><tp:taxon-name-part taxon-name-part-type="genus" reg="Omoplax">O.</tp:taxon-name-part> <tp:taxon-name-part taxon-name-part-type="species" reg="mukojimensis">mukojimensis</tp:taxon-name-part></tp:taxon-name></italic>.</p></caption><graphic xmlns:xlink="http://www.w3.org/1999/xlink" xlink:href="zookeys-1250-243_article-160064__-g013.jpg" position="float" orientation="portrait" xlink:type="simple" id="oo_1405204.jpg"><uri content-type="original_file" xlink:type="simple">https://binary.pensoft.net/fig/1405204</uri></graphic></fig><fig id="F14" position="float" orientation="portrait"><object-id xmlns:xlink="http://www.w3.org/1999/xlink" content-type="doi" xlink:type="simple">10.3897/zookeys.1250.160064.figure14</object-id><object-id xmlns:xlink="http://www.w3.org/1999/xlink" content-type="arpha" xlink:type="simple">1742F011-DD5F-5AA0-9F12-18E6B79AF52E</object-id><label>Figure 14.</label><caption><p>Line drawings of pronota of eight tingid species endemic to the Ogasawara Islands, Japan, dorsal view. A. <italic><tp:taxon-name><tp:taxon-name-part taxon-name-part-type="genus" reg="Acanthomoplax">Acanthomoplax</tp:taxon-name-part> <tp:taxon-name-part taxon-name-part-type="species" reg="tomokunii">tomokunii</tp:taxon-name-part></tp:taxon-name></italic>; B. <italic><tp:taxon-name><tp:taxon-name-part taxon-name-part-type="genus" reg="Omoplax">Omoplax</tp:taxon-name-part> <tp:taxon-name-part taxon-name-part-type="species" reg="desecta">desecta</tp:taxon-name-part></tp:taxon-name></italic>; C. <italic><tp:taxon-name><tp:taxon-name-part taxon-name-part-type="genus" reg="Omoplax">O.</tp:taxon-name-part> <tp:taxon-name-part taxon-name-part-type="species" reg="hisasuei">hisasuei</tp:taxon-name-part></tp:taxon-name></italic> sp. nov.; D. <italic><tp:taxon-name><tp:taxon-name-part taxon-name-part-type="genus" reg="Omoplax">O.</tp:taxon-name-part> <tp:taxon-name-part taxon-name-part-type="species" reg="inugusu">inugusu</tp:taxon-name-part></tp:taxon-name></italic> sp. nov.; E. <italic><tp:taxon-name><tp:taxon-name-part taxon-name-part-type="genus" reg="Omoplax">O.</tp:taxon-name-part> <tp:taxon-name-part taxon-name-part-type="species" reg="karubei">karubei</tp:taxon-name-part></tp:taxon-name></italic>; F. <italic><tp:taxon-name><tp:taxon-name-part taxon-name-part-type="genus" reg="Omoplax">O.</tp:taxon-name-part> <tp:taxon-name-part taxon-name-part-type="species" reg="kobugashi">kobugashi</tp:taxon-name-part></tp:taxon-name></italic> sp. nov.; G. <italic><tp:taxon-name><tp:taxon-name-part taxon-name-part-type="genus" reg="Omoplax">O.</tp:taxon-name-part> <tp:taxon-name-part taxon-name-part-type="species" reg="majorcarinae">majorcarinae</tp:taxon-name-part></tp:taxon-name></italic>; H. <italic><tp:taxon-name><tp:taxon-name-part taxon-name-part-type="genus" reg="Omoplax">O.</tp:taxon-name-part> <tp:taxon-name-part taxon-name-part-type="species" reg="mukojimensis">mukojimensis</tp:taxon-name-part></tp:taxon-name></italic>. Abbreviations: ca, calli; co, collar; fs, frontal spine; ho, hood; mc, median carina; ms, median spine; os, occipital spine; pa, paranotum; pd, pronotal disc; pp, posterior process.</p></caption><graphic xmlns:xlink="http://www.w3.org/1999/xlink" xlink:href="zookeys-1250-243_article-160064__-g014.jpg" position="float" orientation="portrait" xlink:type="simple" id="oo_1405205.jpg"><uri content-type="original_file" xlink:type="simple">https://binary.pensoft.net/fig/1405205</uri></graphic></fig><fig id="F19" position="float" orientation="portrait"><object-id xmlns:xlink="http://www.w3.org/1999/xlink" content-type="doi" xlink:type="simple">10.3897/zookeys.1250.160064.figure19</object-id><object-id xmlns:xlink="http://www.w3.org/1999/xlink" content-type="arpha" xlink:type="simple">5C1B6A50-E3C4-5761-9089-4052101EB4A8</object-id><label>Figure 19.</label><caption><p>Collection sites of six tingid species endemic to the Ogasawara Islands, Japan. Red-filled areas = localities based on the present study only; blue-filled areas = localities based on the previous and present studies; green-filled areas = localities based on the previous studies only. The map was created with map data provided by the Geospatial Information Authority of Japan (<abbrev xmlns:xlink="http://www.w3.org/1999/xlink" xlink:title="Geospatial Information Authority of Japan" id="ABBRID0EF5AK" xlink:type="simple">GSI</abbrev>) (<ext-link xmlns:xlink="http://www.w3.org/1999/xlink" xlink:href="https://maps.gsi.go.jp" ext-link-type="uri" xlink:type="simple">https://maps.gsi.go.jp</ext-link>).</p></caption><graphic xmlns:xlink="http://www.w3.org/1999/xlink" xlink:href="zookeys-1250-243_article-160064__-g019.jpg" position="float" orientation="portrait" xlink:type="simple" id="oo_1405210.jpg"><uri content-type="original_file" xlink:type="simple">https://binary.pensoft.net/fig/1405210</uri></graphic></fig></tp:treatment-sec><ref-list><ref id="B39"><mixed-citation xmlns:xlink="http://www.w3.org/1999/xlink" xlink:type="simple"><person-group><name name-style="western"><surname>Souma</surname><given-names>J</given-names></name><name name-style="western"><surname>Kamitani</surname><given-names>S</given-names></name></person-group> (<year>2021</year>) <article-title>Taxonomic review of the lace bug genus <italic><tp:taxon-name><tp:taxon-name-part taxon-name-part-type="subgenus">Omoplax</tp:taxon-name-part></tp:taxon-name></italic> (<tp:taxon-name><tp:taxon-name-part taxon-name-part-type="order">Hemiptera</tp:taxon-name-part></tp:taxon-name>: <tp:taxon-name><tp:taxon-name-part taxon-name-part-type="suborder">Heteroptera</tp:taxon-name-part></tp:taxon-name>: <tp:taxon-name><tp:taxon-name-part taxon-name-part-type="family">Tingidae</tp:taxon-name-part></tp:taxon-name>) endemic to “Oriental Galapagos” (the Ogasawara Islands, Japan) with the description of its new allied genus and species.</article-title><source>Entomological Science</source><volume>24</volume>(<issue>1</issue>): <fpage>3</fpage>–<lpage>11</lpage>. <ext-link xlink:href="10.1111/ens.12445" ext-link-type="doi" xlink:type="simple">https://doi.org/10.1111/ens.12445</ext-link></mixed-citation></ref><ref id="B34"><mixed-citation xmlns:xlink="http://www.w3.org/1999/xlink" xlink:type="simple"><person-group><name name-style="western"><surname>Souma</surname><given-names>J</given-names></name></person-group> (<year>2022a</year>) <article-title>Two new species of the genus <italic><tp:taxon-name><tp:taxon-name-part taxon-name-part-type="subgenus">Omoplax</tp:taxon-name-part></tp:taxon-name></italic> (<tp:taxon-name><tp:taxon-name-part taxon-name-part-type="order">Hemiptera</tp:taxon-name-part></tp:taxon-name>: <tp:taxon-name><tp:taxon-name-part taxon-name-part-type="suborder">Heteroptera</tp:taxon-name-part></tp:taxon-name>: <tp:taxon-name><tp:taxon-name-part taxon-name-part-type="family">Tingidae</tp:taxon-name-part></tp:taxon-name>) from Mukojima Island, with new records of lace bugs endemic to the Ogasawara Islands, Japan.</article-title><source>Acta Entomologica Musei Nationalis Pragae</source><volume>62</volume>(<issue>1</issue>): <fpage>117</fpage>–<lpage>127</lpage>. <ext-link xlink:href="10.37520/aemnp.2022.008" ext-link-type="doi" xlink:type="simple">https://doi.org/10.37520/aemnp.2022.008</ext-link></mixed-citation></ref><ref id="B31"><mixed-citation xmlns:xlink="http://www.w3.org/1999/xlink" xlink:type="simple"><person-group><name name-style="western"><surname>Shimamoto</surname><given-names>S</given-names></name><name name-style="western"><surname>Ishikawa</surname><given-names>T</given-names></name></person-group> (<year>2023</year>) <article-title>Catalog of <tp:taxon-name><tp:taxon-name-part taxon-name-part-type="suborder">Heteroptera</tp:taxon-name-part></tp:taxon-name> (<tp:taxon-name><tp:taxon-name-part taxon-name-part-type="class">Insecta</tp:taxon-name-part></tp:taxon-name>, <tp:taxon-name><tp:taxon-name-part taxon-name-part-type="order">Hemiptera</tp:taxon-name-part></tp:taxon-name>) of the Ogasawara Islands.</article-title><source>Japanese Journal of Entomology</source><volume>26</volume>(<issue>2</issue>): <fpage>84</fpage>–<lpage>106</lpage>. [New Series] <ext-link xlink:href="10.20848/kontyu.26.2_84" ext-link-type="doi" xlink:type="simple">https://doi.org/10.20848/kontyu.26.2_84</ext-link></mixed-citation></ref><ref id="B36"><mixed-citation xmlns:xlink="http://www.w3.org/1999/xlink" xlink:type="simple"><person-group><name name-style="western"><surname>Souma</surname><given-names>J</given-names></name></person-group> (<year>2023</year>) <article-title>New Japanese names or recently revised scientific names for 31 species in 15 genera of lace bugs (<tp:taxon-name><tp:taxon-name-part taxon-name-part-type="suborder">Heteroptera</tp:taxon-name-part></tp:taxon-name>, <tp:taxon-name><tp:taxon-name-part taxon-name-part-type="family">Tingidae</tp:taxon-name-part></tp:taxon-name>).</article-title><source>Rostria</source><volume>68</volume>: <fpage>1</fpage>–<lpage>19</lpage>. [in Japanese]</mixed-citation></ref><ref id="B12"><mixed-citation xmlns:xlink="http://www.w3.org/1999/xlink" xlink:type="simple"><person-group><name name-style="western"><surname>Guilbert</surname><given-names>E</given-names></name></person-group> (<year>2001</year>) <article-title>Western Pacific <tp:taxon-name><tp:taxon-name-part taxon-name-part-type="family">Tingidae</tp:taxon-name-part></tp:taxon-name> (<tp:taxon-name><tp:taxon-name-part taxon-name-part-type="suborder">Heteroptera</tp:taxon-name-part></tp:taxon-name>): New species and new records.</article-title><source>Memoirs of the Queensland Museum</source><volume>46</volume>(<issue>2</issue>): <fpage>543</fpage>–<lpage>554</lpage>.</mixed-citation></ref></ref-list></tp:taxon-treatment>
